# Supplementary material for: Improving grape fruit quality through soil conditioner: Insights from RNA-seq analysis of Cabernet Sauvignon roots
Source: Open Life Sci. 2024 May 7;19(1):20220864. doi: 10.1515/biol-2022-0864 (PMC11087741; doi:10.1515/biol-2022-0864)
Supplement: Supplementary Table 2 [file biol-2022-0864-sm.xlsx]

## Sheet: Table S3
Table S3 SC vs. NPK_GO_enrichment_All
GO_accession	Description	Term_type	Over_represented_pValue	Corrected_pValue	DEG_item	Bg_item
GO:0003735	structural constituent of ribosome	molecular_function	1.05e-39	1.29e-36	228	516
GO:0005840	ribosome	cellular_component	1.05e-39	1.29e-36	228	516
GO:0005198	structural molecule activity	molecular_function	5.72e-31	4.68e-28	270	713
GO:0006412	translation	biological_process	3.5e-25	2.15e-22	296	858
GO:0006518	peptide metabolic process	biological_process	1.1e-24	4.52e-22	296	863
GO:0043043	peptide biosynthetic process	biological_process	1.1e-24	4.52e-22	296	863
GO:0043604	amide biosynthetic process	biological_process	7.35e-24	2.58e-21	302	896
GO:0043603	cellular amide metabolic process	biological_process	1.08e-23	3.21e-21	306	913
GO:0043232	intracellular non-membrane-bounded organelle	cellular_component	1.18e-23	3.21e-21	256	709
GO:0043228	non-membrane-bounded organelle	cellular_component	3.54e-23	8.69e-21	265	747
GO:0043226	organelle	cellular_component	1.6e-22	3.58e-20	783	2860
GO:0043229	intracellular organelle	cellular_component	1.79e-22	3.66e-20	774	2821
GO:0005622	intracellular	cellular_component	3.12e-18	5.89e-16	951	3677
GO:0005575	cellular_component	cellular_component	1.51e-15	2.64e-13	1636	6865
GO:0110165	cellular anatomical entity	cellular_component	2.62e-14	4.29e-12	1492	6246
GO:1901566	organonitrogen compound biosynthetic process	biological_process	4.02e-14	6.17e-12	452	1646
GO:0010467	gene expression	biological_process	7.75e-11	1.12e-08	611	2407
GO:0044267	cellular protein metabolic process	biological_process	3.12e-10	4.26e-08	688	2678
GO:0044271	cellular nitrogen compound biosynthetic process	biological_process	1.93e-08	2.49e-06	701	2889
GO:0019538	protein metabolic process	biological_process	4.52e-08	5.55e-06	806	3313
GO:0009058	biosynthetic process	biological_process	1.35e-06	0.00015796	978	4239
GO:0009059	macromolecule biosynthetic process	biological_process	1.75e-06	0.00019519	697	2913
GO:0034645	cellular macromolecule biosynthetic process	biological_process	1.87e-06	0.00020004	696	2910
GO:1901576	organic substance biosynthetic process	biological_process	3.47e-06	0.00035447	888	3823
GO:1901564	organonitrogen compound metabolic process	biological_process	4.7e-06	0.00046175	994	4274
GO:0044249	cellular biosynthetic process	biological_process	8.34e-06	0.00078764	856	3684
GO:0005739	mitochondrion	cellular_component	1.33e-05	0.0012087	80	258
GO:0043227	membrane-bounded organelle	cellular_component	1.48e-05	0.0012967	533	2209
GO:0043231	intracellular membrane-bounded organelle	cellular_component	2.34e-05	0.0019805	525	2179
GO:0006628	obsolete mitochondrial translocation	biological_process	3.2e-05	0.0026147	9	12
GO:0008248	obsolete pre-mRNA splicing factor activity	molecular_function	0.00013851	0.010969	15	30
GO:1990904	ribonucleoprotein complex	cellular_component	0.00015597	0.011966	42	111
GO:0005740	mitochondrial envelope	cellular_component	0.00016217	0.012065	57	186
GO:0005732	small nucleolar ribonucleoprotein complex	cellular_component	0.0001967	0.014203	14	28
GO:0019866	organelle inner membrane	cellular_component	0.00030927	0.021693	41	128
GO:0042887	amide transmembrane transporter activity	molecular_function	0.00038205	0.026054	35	100
GO:0008378	galactosyltransferase activity	molecular_function	0.00040115	0.026617	13	25
GO:0005743	mitochondrial inner membrane	cellular_component	0.00043061	0.02782	40	126
GO:0034641	cellular nitrogen compound metabolic process	biological_process	0.00061444	0.038678	934	4141
GO:0031975	envelope	cellular_component	0.00063371	0.038894	86	299
GO:0005737	cytoplasm	cellular_component	0.00068392	0.040952	210	839
GO:0015450	P-P-bond-hydrolysis-driven protein transmembrane transporter activity	molecular_function	0.00072205	0.042205	24	64
GO:0022884	macromolecule transmembrane transporter activity	molecular_function	0.0007579	0.042444	33	97
GO:0031966	mitochondrial membrane	cellular_component	0.0007607	0.042444	50	169
GO:0031090	organelle membrane	cellular_component	0.00087734	0.047864	58	204
GO:0031967	organelle envelope	cellular_component	0.00097205	0.051878	64	217
GO:0003700	DNA-binding transcription factor activity	molecular_function	0.0013156	0.068717	168	669
GO:0140110	transcription regulator activity	molecular_function	0.0014007	0.070301	176	704
GO:0006371	obsolete mRNA splicing	biological_process	0.0014031	0.070301	18	44
GO:0008320	protein transmembrane transporter activity	molecular_function	0.0028927	0.13657	30	92
GO:0140318	protein transporter activity	molecular_function	0.0028927	0.13657	30	92
GO:1904680	peptide transmembrane transporter activity	molecular_function	0.0028927	0.13657	30	92
GO:0007606	sensory perception of chemical stimulus	biological_process	0.0032118	0.14877	7	10
GO:0006122	mitochondrial electron transport, ubiquinol to cytochrome c	biological_process	0.0046152	0.20982	4	5
GO:0003925	obsolete small monomeric GTPase activity	molecular_function	0.0048713	0.21744	35	118
GO:0008067	obsolete metabotropic glutamate, GABA-B-like receptor activity	molecular_function	0.0050967	0.22344	4	5
GO:0004871	obsolete signal transducer activity	molecular_function	0.0062746	0.27025	54	177
GO:0005634	nucleus	cellular_component	0.0068777	0.29112	422	1825
GO:0015399	primary active transmembrane transporter activity	molecular_function	0.0074012	0.30797	58	193
GO:0022857	transmembrane transporter activity	molecular_function	0.0095903	0.3924	242	986
GO:0003953	NAD+ nucleosidase activity	molecular_function	0.010185	0.40746	3	3
GO:0044260	cellular macromolecule metabolic process	biological_process	0.01029	0.40746	1177	5265
GO:0033036	macromolecule localization	biological_process	0.011242	0.43808	97	367
GO:0006512	obsolete ubiquitin cycle	biological_process	0.011424	0.43821	25	74
GO:0005744	TIM23 mitochondrial import inner membrane translocase complex	cellular_component	0.011651	0.44003	7	15
GO:0072511	divalent inorganic cation transport	biological_process	0.012763	0.47476	12	28
GO:0098798	mitochondrial protein complex	cellular_component	0.013078	0.47921	12	32
GO:0098800	inner mitochondrial membrane protein complex	cellular_component	0.013835	0.49947	10	25
GO:0006040	amino sugar metabolic process	biological_process	0.014167	0.50405	11	30
GO:0008104	protein localization	biological_process	0.015323	0.52247	91	343
GO:0015031	protein transport	biological_process	0.015323	0.52247	91	343
GO:0045184	establishment of protein localization	biological_process	0.015323	0.52247	91	343
GO:0006605	protein targeting	biological_process	0.015773	0.53044	32	97
GO:0009314	response to radiation	biological_process	0.016221	0.53096	15	41
GO:0009416	response to light stimulus	biological_process	0.016221	0.53096	15	41
GO:0004720	protein-lysine 6-oxidase activity	molecular_function	0.016704	0.53958	3	3
GO:0007264	small GTPase mediated signal transduction	biological_process	0.017004	0.54122	31	113
GO:0006030	chitin metabolic process	biological_process	0.017416	0.54122	10	27
GO:1901071	glucosamine-containing compound metabolic process	biological_process	0.017416	0.54122	10	27
GO:0042886	amide transport	biological_process	0.017777	0.54555	108	421
GO:0044237	cellular metabolic process	biological_process	0.018415	0.55323	1485	6813
GO:0007154	cell communication	biological_process	0.018479	0.55323	161	633
GO:0007186	G protein-coupled receptor signaling pathway	biological_process	0.01897	0.56111	51	177
GO:0005199	structural constituent of cell wall	molecular_function	0.021634	0.61424	5	10
GO:0019031	viral envelope	cellular_component	0.021843	0.61424	21	62
GO:0036338	viral membrane	cellular_component	0.021843	0.61424	21	62
GO:0003963	RNA-3-phosphate cyclase activity	molecular_function	0.02189	0.61424	4	6
GO:0015833	peptide transport	biological_process	0.022195	0.61424	107	420
GO:0043170	macromolecule metabolic process	biological_process	0.022268	0.61424	1318	5996
GO:0046915	transition metal ion transmembrane transporter activity	molecular_function	0.024801	0.66758	28	95
GO:0006414	translational elongation	biological_process	0.025327	0.66758	47	175
GO:0015318	inorganic molecular entity transmembrane transporter activity	molecular_function	0.025483	0.66758	175	705
GO:0003797	obsolete antibacterial peptide activity	molecular_function	0.025638	0.66758	5	9
GO:0016641	oxidoreductase activity, acting on the CH-NH2 group of donors, oxygen as acceptor	molecular_function	0.026367	0.66758	5	9
GO:0003008	system process	biological_process	0.026377	0.66758	7	14
GO:0007600	sensory perception	biological_process	0.026377	0.66758	7	14
GO:0050877	nervous system process	biological_process	0.026377	0.66758	7	14
GO:0008061	chitin binding	molecular_function	0.028398	0.71141	9	25
GO:0019012	virion	cellular_component	0.029188	0.71783	58	211
GO:0008020	G protein-coupled photoreceptor activity	molecular_function	0.030434	0.71783	4	5
GO:0009881	photoreceptor activity	molecular_function	0.030434	0.71783	4	5
GO:0008121	ubiquinol-cytochrome-c reductase activity	molecular_function	0.031062	0.71783	8	20
GO:0016679	oxidoreductase activity, acting on diphenols and related substances as donors	molecular_function	0.031062	0.71783	8	20
GO:0016681	oxidoreductase activity, acting on diphenols and related substances as donors, cytochrome as acceptor	molecular_function	0.031062	0.71783	8	20
GO:0006886	intracellular protein transport	biological_process	0.031286	0.71783	65	240
GO:0034613	cellular protein localization	biological_process	0.031286	0.71783	65	240
GO:0070727	cellular macromolecule localization	biological_process	0.031286	0.71783	65	240
GO:0007530	sex determination	biological_process	0.03262	0.74149	2	2
GO:0003950	NAD+ ADP-ribosyltransferase activity	molecular_function	0.033055	0.7445	8	18
GO:0008171	O-methyltransferase activity	molecular_function	0.033786	0.75404	27	102
GO:0003727	single-stranded RNA binding	molecular_function	0.034525	0.75867	2	2
GO:0044423	virion part	cellular_component	0.034611	0.75867	56	205
GO:0006471	protein ADP-ribosylation	biological_process	0.035218	0.76461	8	18
GO:0006807	nitrogen compound metabolic process	biological_process	0.03561	0.76461	1462	6760
GO:0046907	intracellular transport	biological_process	0.035827	0.76461	67	250
GO:0071704	organic substance metabolic process	biological_process	0.036128	0.76461	1674	7795
GO:0015075	ion transmembrane transporter activity	molecular_function	0.037154	0.7796	193	786
GO:0006026	aminoglycan catabolic process	biological_process	0.037654	0.78298	9	26
GO:0051641	cellular localization	biological_process	0.038272	0.78298	67	251
GO:0051649	establishment of localization in cell	biological_process	0.038272	0.78298	67	251
GO:0004779	sulfate adenylyltransferase activity	molecular_function	0.039626	0.7974	2	2
GO:0004781	sulfate adenylyltransferase (ATP) activity	molecular_function	0.039626	0.7974	2	2
GO:0022890	inorganic cation transmembrane transporter activity	molecular_function	0.043755	0.8563	125	505
GO:0009987	cellular process	biological_process	0.044602	0.8563	1822	8383
GO:0004568	chitinase activity	molecular_function	0.045049	0.8563	8	23
GO:0006032	chitin catabolic process	biological_process	0.045049	0.8563	8	23
GO:0046348	amino sugar catabolic process	biological_process	0.045049	0.8563	8	23
GO:1901072	glucosamine-containing compound catabolic process	biological_process	0.045049	0.8563	8	23
GO:0007165	signal transduction	biological_process	0.04571	0.8563	143	583
GO:0015159	polysaccharide transmembrane transporter activity	molecular_function	0.046041	0.8563	3	5
GO:0015774	polysaccharide transport	biological_process	0.046041	0.8563	3	5
GO:0033037	polysaccharide localization	biological_process	0.046041	0.8563	3	5
GO:0004620	phospholipase activity	molecular_function	0.047447	0.85919	9	26
GO:0008643	carbohydrate transport	biological_process	0.047548	0.85919	12	33
GO:0004930	G protein-coupled receptor activity	molecular_function	0.048071	0.85919	11	28
GO:0008931	obsolete murein DD-endopeptidase activity	molecular_function	0.048949	0.85919	2	2
GO:0000041	transition metal ion transport	biological_process	0.049643	0.85919	13	39
GO:0023052	signaling	biological_process	0.049709	0.85919	143	585
GO:0006720	isoprenoid metabolic process	biological_process	0.050042	0.85919	11	33
GO:0008299	isoprenoid biosynthetic process	biological_process	0.050042	0.85919	11	33
GO:0005681	spliceosomal complex	cellular_component	0.050201	0.85919	4	8
GO:0009235	cobalamin metabolic process	biological_process	0.051361	0.85919	15	47
GO:0009236	cobalamin biosynthetic process	biological_process	0.051361	0.85919	15	47
GO:0005542	folic acid binding	molecular_function	0.052497	0.85919	4	7
GO:0008517	folic acid transmembrane transporter activity	molecular_function	0.052497	0.85919	4	7
GO:0008518	folate:anion antiporter activity	molecular_function	0.052497	0.85919	4	7
GO:0019842	vitamin binding	molecular_function	0.052497	0.85919	4	7
GO:0072341	modified amino acid binding	molecular_function	0.052497	0.85919	4	7
GO:0072349	modified amino acid transmembrane transporter activity	molecular_function	0.052497	0.85919	4	7
GO:0090482	vitamin transmembrane transporter activity	molecular_function	0.052497	0.85919	4	7
GO:0017072	obsolete tubulin-specific chaperone activity	molecular_function	0.054165	0.87447	3	5
GO:0016307	phosphatidylinositol phosphate kinase activity	molecular_function	0.054532	0.87447	6	11
GO:0016308	1-phosphatidylinositol-4-phosphate 5-kinase activity	molecular_function	0.054532	0.87447	6	11
GO:0005194	obsolete cell adhesion molecule activity	molecular_function	0.054855	0.87447	3	5
GO:0005515	protein binding	molecular_function	0.055289	0.87571	86	342
GO:0000159	protein phosphatase type 2A complex	cellular_component	0.057233	0.88928	5	10
GO:0008287	protein serine/threonine phosphatase complex	cellular_component	0.057233	0.88928	5	10
GO:1903293	phosphatase complex	cellular_component	0.057233	0.88928	5	10
GO:0004789	thiamine-phosphate diphosphorylase activity	molecular_function	0.058191	0.89848	3	5
GO:0071702	organic substance transport	biological_process	0.05924	0.90705	139	589
GO:0005215	transporter activity	molecular_function	0.059484	0.90705	296	1294
GO:0009055	electron transfer activity	molecular_function	0.060578	0.91802	32	117
GO:0009975	cyclase activity	molecular_function	0.06406	0.96483	4	8
GO:0004869	cysteine-type endopeptidase inhibitor activity	molecular_function	0.06493	0.96849	4	9
GO:0015035	protein disulfide oxidoreductase activity	molecular_function	0.065482	0.96849	5	12
GO:0015103	inorganic anion transmembrane transporter activity	molecular_function	0.065492	0.96849	18	57
GO:0006003	fructose 2,6-bisphosphate metabolic process	biological_process	0.065881	0.96849	6	15
GO:0005786	signal recognition particle, endoplasmic reticulum targeting	cellular_component	0.06903	0.9949	24	75
GO:0048500	signal recognition particle	cellular_component	0.06903	0.9949	24	75
GO:0016638	oxidoreductase activity, acting on the CH-NH2 group of donors	molecular_function	0.069113	0.9949	9	24
GO:0004693	cyclin-dependent protein serine/threonine kinase activity	molecular_function	0.069704	0.9949	3	5
GO:0097472	cyclin-dependent protein kinase activity	molecular_function	0.069704	0.9949	3	5
GO:0009678	pyrophosphate hydrolysis-driven proton transmembrane transporter activity	molecular_function	0.070608	1	19	60
GO:0009636	response to toxic substance	biological_process	0.07398	1	5	11
GO:0010038	response to metal ion	biological_process	0.07398	1	5	11
GO:0015097	mercury ion transmembrane transporter activity	molecular_function	0.07398	1	5	11
GO:0015694	mercury ion transport	biological_process	0.07398	1	5	11
GO:0046689	response to mercury ion	biological_process	0.07398	1	5	11
GO:0050787	detoxification of mercury ion	biological_process	0.07398	1	5	11
GO:0061687	detoxification of inorganic compound	biological_process	0.07398	1	5	11
GO:0098754	detoxification	biological_process	0.07398	1	5	11
GO:0008152	metabolic process	biological_process	0.077352	1	1929	9114
GO:0008081	phosphoric diester hydrolase activity	molecular_function	0.077505	1	10	32
GO:0008324	cation transmembrane transporter activity	molecular_function	0.079532	1	130	541
GO:0003743	translation initiation factor activity	molecular_function	0.079815	1	15	53
GO:0006413	translational initiation	biological_process	0.079815	1	15	53
GO:0004602	glutathione peroxidase activity	molecular_function	0.07988	1	5	13
GO:0015969	guanosine tetraphosphate metabolic process	biological_process	0.080487	1	3	5
GO:0034035	purine ribonucleoside bisphosphate metabolic process	biological_process	0.080487	1	3	5
GO:0004000	adenosine deaminase activity	molecular_function	0.081691	1	3	6
GO:0015448	obsolete type III protein (virulence-related) secretor activity	molecular_function	0.081996	1	3	5
GO:0008553	proton-exporting ATPase activity, phosphorylative mechanism	molecular_function	0.082053	1	15	45
GO:0071705	nitrogen compound transport	biological_process	0.082499	1	121	514
GO:0055114	oxidation-reduction process	biological_process	0.082723	1	40	160
GO:0016832	aldehyde-lyase activity	molecular_function	0.082862	1	4	9
GO:0008135	translation factor activity, RNA binding	molecular_function	0.085686	1	49	200
GO:0045182	translation regulator activity	molecular_function	0.085686	1	49	200
GO:0090079	translation regulator activity, nucleic acid binding	molecular_function	0.085686	1	49	200
GO:0001664	G protein-coupled receptor binding	molecular_function	0.086735	1	3	6
GO:0008009	chemokine activity	molecular_function	0.086735	1	3	6
GO:0042379	chemokine receptor binding	molecular_function	0.086735	1	3	6
GO:0046873	metal ion transmembrane transporter activity	molecular_function	0.087105	1	73	297
GO:0008484	sulfuric ester hydrolase activity	molecular_function	0.087226	1	3	5
GO:0006816	calcium ion transport	biological_process	0.087812	1	5	11
GO:0070838	divalent metal ion transport	biological_process	0.087812	1	5	11
GO:0004194	obsolete pepsin A activity	molecular_function	0.087861	1	19	73
GO:0005253	anion channel activity	molecular_function	0.088988	1	9	25
GO:0008308	voltage-gated anion channel activity	molecular_function	0.088988	1	9	25
GO:0015939	pantothenate metabolic process	biological_process	0.089461	1	2	3
GO:0015940	pantothenate biosynthetic process	biological_process	0.089461	1	2	3
GO:0004623	phospholipase A2 activity	molecular_function	0.089904	1	2	3
GO:0004476	mannose-6-phosphate isomerase activity	molecular_function	0.090582	1	2	3
GO:0016758	transferase activity, transferring hexosyl groups	molecular_function	0.091577	1	123	540
GO:0006354	DNA-templated transcription, elongation	biological_process	0.093424	1	4	10
GO:0015070	obsolete toxin activity	molecular_function	0.094862	1	25	87
GO:0005783	endoplasmic reticulum	cellular_component	0.095014	1	14	46
GO:0044238	primary metabolic process	biological_process	0.095426	1	1586	7427
GO:0004629	phospholipase C activity	molecular_function	0.095702	1	7	21
GO:0005310	dicarboxylic acid transmembrane transporter activity	molecular_function	0.096609	1	6	16
GO:0031984	organelle subcompartment	cellular_component	0.096946	1	5	12
GO:0016021	integral component of membrane	cellular_component	0.097365	1	98	413
GO:0031224	intrinsic component of membrane	cellular_component	0.097365	1	98	413
GO:0016020	membrane	cellular_component	0.098083	1	751	3387
GO:0009279	cell outer membrane	cellular_component	0.099871	1	7	20
GO:0009142	nucleoside triphosphate biosynthetic process	biological_process	0.10104	1	17	58
GO:0003927	obsolete heterotrimeric G-protein GTPase activity	molecular_function	0.10355	1	2	3
GO:0005834	heterotrimeric G-protein complex	cellular_component	0.10355	1	2	3
GO:0009898	cytoplasmic side of plasma membrane	cellular_component	0.10355	1	2	3
GO:0019897	extrinsic component of plasma membrane	cellular_component	0.10355	1	2	3
GO:0031234	extrinsic component of cytoplasmic side of plasma membrane	cellular_component	0.10355	1	2	3
GO:0098552	side of membrane	cellular_component	0.10355	1	2	3
GO:0098562	cytoplasmic side of membrane	cellular_component	0.10355	1	2	3
GO:1905360	GTPase complex	cellular_component	0.10355	1	2	3
GO:0015980	energy derivation by oxidation of organic compounds	biological_process	0.1049	1	25	94
GO:0045333	cellular respiration	biological_process	0.1049	1	25	94
GO:0016757	transferase activity, transferring glycosyl groups	molecular_function	0.10619	1	134	593
GO:0004798	thymidylate kinase activity	molecular_function	0.10828	1	9	25
GO:0006233	dTDP biosynthetic process	biological_process	0.10828	1	9	25
GO:0006235	dTTP biosynthetic process	biological_process	0.10828	1	9	25
GO:0009133	nucleoside diphosphate biosynthetic process	biological_process	0.10828	1	9	25
GO:0009138	pyrimidine nucleoside diphosphate metabolic process	biological_process	0.10828	1	9	25
GO:0009139	pyrimidine nucleoside diphosphate biosynthetic process	biological_process	0.10828	1	9	25
GO:0009189	deoxyribonucleoside diphosphate biosynthetic process	biological_process	0.10828	1	9	25
GO:0009196	pyrimidine deoxyribonucleoside diphosphate metabolic process	biological_process	0.10828	1	9	25
GO:0009197	pyrimidine deoxyribonucleoside diphosphate biosynthetic process	biological_process	0.10828	1	9	25
GO:0009202	deoxyribonucleoside triphosphate biosynthetic process	biological_process	0.10828	1	9	25
GO:0009212	pyrimidine deoxyribonucleoside triphosphate biosynthetic process	biological_process	0.10828	1	9	25
GO:0046072	dTDP metabolic process	biological_process	0.10828	1	9	25
GO:0046075	dTTP metabolic process	biological_process	0.10828	1	9	25
GO:0008940	nitrate reductase activity	molecular_function	0.10857	1	2	3
GO:0009325	nitrate reductase complex	cellular_component	0.10857	1	2	3
GO:0005746	mitochondrial respirasome	cellular_component	0.1089	1	4	10
GO:0070469	respirasome	cellular_component	0.1089	1	4	10
GO:0022804	active transmembrane transporter activity	molecular_function	0.10937	1	95	390
GO:0008375	acetylglucosaminyltransferase activity	molecular_function	0.11	1	13	45
GO:0019898	extrinsic component of membrane	cellular_component	0.1149	1	5	13
GO:0019904	protein domain specific binding	molecular_function	0.11529	1	6	18
GO:0016799	hydrolase activity, hydrolyzing N-glycosyl compounds	molecular_function	0.11633	1	4	10
GO:0019867	outer membrane	cellular_component	0.1164	1	17	63
GO:0003754	obsolete chaperone activity	molecular_function	0.11671	1	26	101
GO:0005247	voltage-gated chloride channel activity	molecular_function	0.11832	1	6	14
GO:0005254	chloride channel activity	molecular_function	0.11832	1	6	14
GO:0015108	chloride transmembrane transporter activity	molecular_function	0.11832	1	6	14
GO:0008937	ferredoxin-NAD(P) reductase activity	molecular_function	0.11882	1	4	10
GO:0016731	oxidoreductase activity, acting on iron-sulfur proteins as donors, NAD or NADP as acceptor	molecular_function	0.11882	1	4	10
GO:0030001	metal ion transport	biological_process	0.11964	1	89	383
GO:0004556	alpha-amylase activity	molecular_function	0.12019	1	6	15
GO:0006766	vitamin metabolic process	biological_process	0.12026	1	44	182
GO:0006767	water-soluble vitamin metabolic process	biological_process	0.12026	1	44	182
GO:0009110	vitamin biosynthetic process	biological_process	0.12026	1	44	182
GO:0042364	water-soluble vitamin biosynthetic process	biological_process	0.12026	1	44	182
GO:0000155	phosphorelay sensor kinase activity	molecular_function	0.12202	1	8	20
GO:0140299	small molecule sensor activity	molecular_function	0.12202	1	8	20
GO:0015093	ferrous iron transmembrane transporter activity	molecular_function	0.12264	1	18	68
GO:0072509	divalent inorganic cation transmembrane transporter activity	molecular_function	0.12264	1	18	68
GO:0019239	deaminase activity	molecular_function	0.12601	1	4	10
GO:0004435	phosphatidylinositol phospholipase C activity	molecular_function	0.12677	1	4	10
GO:0016247	channel regulator activity	molecular_function	0.12854	1	8	25
GO:0099106	ion channel regulator activity	molecular_function	0.12854	1	8	25
GO:0008150	biological_process	biological_process	0.12922	1	2552	12104
GO:0006811	ion transport	biological_process	0.13246	1	174	765
GO:0006119	oxidative phosphorylation	biological_process	0.13309	1	13	46
GO:0022900	electron transport chain	biological_process	0.13309	1	13	46
GO:0022904	respiratory electron transport chain	biological_process	0.13309	1	13	46
GO:0042773	ATP synthesis coupled electron transport	biological_process	0.13309	1	13	46
GO:0042775	mitochondrial ATP synthesis coupled electron transport	biological_process	0.13309	1	13	46
GO:0008745	N-acetylmuramoyl-L-alanine amidase activity	molecular_function	0.13335	1	2	3
GO:0005125	cytokine activity	molecular_function	0.13438	1	6	18
GO:0033218	amide binding	molecular_function	0.13462	1	6	17
GO:0009405	pathogenesis	biological_process	0.13534	1	19	68
GO:0016814	hydrolase activity, acting on carbon-nitrogen (but not peptide) bonds, in cyclic amidines	molecular_function	0.13541	1	8	25
GO:0050896	response to stimulus	biological_process	0.13652	1	348	1527
GO:0015669	gas transport	biological_process	0.13854	1	3	7
GO:0015671	oxygen transport	biological_process	0.13854	1	3	7
GO:0004500	dopamine beta-monooxygenase activity	molecular_function	0.14071	1	3	7
GO:0006584	catecholamine metabolic process	biological_process	0.14071	1	3	7
GO:0009712	catechol-containing compound metabolic process	biological_process	0.14071	1	3	7
GO:0016715	oxidoreductase activity, acting on paired donors, with incorporation or reduction of molecular oxygen, reduced ascorbate as one donor, and incorporation of one atom of oxygen	molecular_function	0.14071	1	3	7
GO:0018958	phenol-containing compound metabolic process	biological_process	0.14071	1	3	7
GO:0005246	calcium channel regulator activity	molecular_function	0.14427	1	4	10
GO:0042030	ATPase inhibitor activity	molecular_function	0.14427	1	4	10
GO:0060590	ATPase regulator activity	molecular_function	0.14427	1	4	10
GO:0006790	sulfur compound metabolic process	biological_process	0.14603	1	46	185
GO:0005381	iron ion transmembrane transporter activity	molecular_function	0.14822	1	18	70
GO:0003746	translation elongation factor activity	molecular_function	0.14897	1	34	137
GO:0005795	Golgi stack	cellular_component	0.15101	1	4	10
GO:0006891	intra-Golgi vesicle-mediated transport	biological_process	0.15101	1	4	10
GO:0098791	Golgi apparatus subcompartment	cellular_component	0.15101	1	4	10
GO:0009117	nucleotide metabolic process	biological_process	0.15221	1	47	197
GO:0006812	cation transport	biological_process	0.15242	1	112	485
GO:0009141	nucleoside triphosphate metabolic process	biological_process	0.15323	1	17	62
GO:0050789	regulation of biological process	biological_process	0.15356	1	435	1995
GO:0007610	behavior	biological_process	0.15463	1	3	7
GO:0007631	feeding behavior	biological_process	0.15463	1	3	7
GO:0009877	nodulation	biological_process	0.15483	1	2	4
GO:0009424	bacterial-type flagellum hook	cellular_component	0.15495	1	2	3
GO:0005244	voltage-gated ion channel activity	molecular_function	0.1558	1	14	48
GO:0022832	voltage-gated channel activity	molecular_function	0.1558	1	14	48
GO:0008097	5S rRNA binding	molecular_function	0.15586	1	2	4
GO:0019843	rRNA binding	molecular_function	0.15586	1	2	4
GO:0033865	nucleoside bisphosphate metabolic process	biological_process	0.15781	1	6	18
GO:0033875	ribonucleoside bisphosphate metabolic process	biological_process	0.15781	1	6	18
GO:0034032	purine nucleoside bisphosphate metabolic process	biological_process	0.15781	1	6	18
GO:0003995	acyl-CoA dehydrogenase activity	molecular_function	0.15831	1	3	7
GO:0008509	anion transmembrane transporter activity	molecular_function	0.15842	1	28	109
GO:0016661	oxidoreductase activity, acting on other nitrogenous compounds as donors	molecular_function	0.15861	1	3	7
GO:0046034	ATP metabolic process	biological_process	0.15863	1	35	147
GO:0008312	7S RNA binding	molecular_function	0.16038	1	2	4
GO:0030313	cell envelope	cellular_component	0.16053	1	22	82
GO:0015301	anion:anion antiporter activity	molecular_function	0.16097	1	4	10
GO:0140323	solute:anion antiporter activity	molecular_function	0.16097	1	4	10
GO:0015556	C4-dicarboxylate transmembrane transporter activity	molecular_function	0.16159	1	3	6
GO:0015740	C4-dicarboxylate transport	biological_process	0.16159	1	3	6
GO:0016160	amylase activity	molecular_function	0.16836	1	9	29
GO:1901293	nucleoside phosphate biosynthetic process	biological_process	0.16842	1	25	97
GO:0009165	nucleotide biosynthetic process	biological_process	0.16846	1	24	93
GO:0008685	2-C-methyl-D-erythritol 2,4-cyclodiphosphate synthase activity	molecular_function	0.1693	1	3	7
GO:0042278	purine nucleoside metabolic process	biological_process	0.17056	1	4	11
GO:0046128	purine ribonucleoside metabolic process	biological_process	0.17056	1	4	11
GO:1901068	guanosine-containing compound metabolic process	biological_process	0.17056	1	4	11
GO:0006364	rRNA processing	biological_process	0.17072	1	8	29
GO:0016072	rRNA metabolic process	biological_process	0.17072	1	8	29
GO:0022613	ribonucleoprotein complex biogenesis	biological_process	0.17072	1	8	29
GO:0042254	ribosome biogenesis	biological_process	0.17072	1	8	29
GO:0009221	pyrimidine deoxyribonucleotide biosynthetic process	biological_process	0.17209	1	10	31
GO:0009263	deoxyribonucleotide biosynthetic process	biological_process	0.17209	1	10	31
GO:0009265	2-deoxyribonucleotide biosynthetic process	biological_process	0.17209	1	10	31
GO:0046385	deoxyribose phosphate biosynthetic process	biological_process	0.17209	1	10	31
GO:0009628	response to abiotic stimulus	biological_process	0.17401	1	25	105
GO:0098805	whole membrane	cellular_component	0.17471	1	16	64
GO:0003913	DNA photolyase activity	molecular_function	0.17606	1	4	11
GO:0000156	phosphorelay response regulator activity	molecular_function	0.17634	1	16	58
GO:0009401	phosphoenolpyruvate-dependent sugar phosphotransferase system	biological_process	0.17671	1	9	28
GO:0051716	cellular response to stimulus	biological_process	0.17767	1	211	909
GO:0015078	proton transmembrane transporter activity	molecular_function	0.17815	1	49	195
GO:0004150	dihydroneopterin aldolase activity	molecular_function	0.17937	1	1	1
GO:0004883	glucocorticoid receptor activity	molecular_function	0.18007	1	1	1
GO:0065007	biological regulation	biological_process	0.18175	1	445	2048
GO:0030058	amine dehydrogenase activity	molecular_function	0.18328	1	1	1
GO:0004592	pantoate-beta-alanine ligase activity	molecular_function	0.18423	1	1	1
GO:0006753	nucleoside phosphate metabolic process	biological_process	0.18475	1	48	205
GO:0006821	chloride transport	biological_process	0.18506	1	6	16
GO:0006022	aminoglycan metabolic process	biological_process	0.18664	1	14	57
GO:0012506	vesicle membrane	cellular_component	0.18755	1	7	25
GO:0015204	urea transmembrane transporter activity	molecular_function	0.19	1	1	1
GO:0015840	urea transport	biological_process	0.19	1	1	1
GO:0019755	one-carbon compound transport	biological_process	0.19	1	1	1
GO:0004474	malate synthase activity	molecular_function	0.19036	1	1	1
GO:0006097	glyoxylate cycle	biological_process	0.19036	1	1	1
GO:0046487	glyoxylate metabolic process	biological_process	0.19036	1	1	1
GO:0000128	flocculation	biological_process	0.19213	1	1	1
GO:0051703	intraspecies interaction between organisms	biological_process	0.19213	1	1	1
GO:0098610	adhesion between unicellular organisms	biological_process	0.19213	1	1	1
GO:0006754	ATP biosynthetic process	biological_process	0.19405	1	8	28
GO:0009186	deoxyribonucleoside diphosphate metabolic process	biological_process	0.19561	1	9	29
GO:0009200	deoxyribonucleoside triphosphate metabolic process	biological_process	0.19597	1	9	29
GO:0009211	pyrimidine deoxyribonucleoside triphosphate metabolic process	biological_process	0.19597	1	9	29
GO:0030117	membrane coat	cellular_component	0.19791	1	6	21
GO:0030118	clathrin coat	cellular_component	0.19791	1	6	21
GO:0030120	vesicle coat	cellular_component	0.19791	1	6	21
GO:0030125	clathrin vesicle coat	cellular_component	0.19791	1	6	21
GO:0030135	coated vesicle	cellular_component	0.19791	1	6	21
GO:0030136	clathrin-coated vesicle	cellular_component	0.19791	1	6	21
GO:0030659	cytoplasmic vesicle membrane	cellular_component	0.19791	1	6	21
GO:0030662	coated vesicle membrane	cellular_component	0.19791	1	6	21
GO:0030665	clathrin-coated vesicle membrane	cellular_component	0.19791	1	6	21
GO:0048475	coated membrane	cellular_component	0.19791	1	6	21
GO:0003922	GMP synthase (glutamine-hydrolyzing) activity	molecular_function	0.1991	1	1	1
GO:0006177	GMP biosynthetic process	biological_process	0.1991	1	1	1
GO:0046037	GMP metabolic process	biological_process	0.1991	1	1	1
GO:1901136	carbohydrate derivative catabolic process	biological_process	0.19952	1	9	35
GO:0006510	obsolete ATP-dependent proteolysis	biological_process	0.2007	1	3	7
GO:0070085	glycosylation	biological_process	0.20097	1	28	121
GO:0005777	peroxisome	cellular_component	0.20347	1	4	12
GO:0042579	microbody	cellular_component	0.20347	1	4	12
GO:0004332	fructose-bisphosphate aldolase activity	molecular_function	0.20349	1	3	8
GO:0072524	pyridine-containing compound metabolic process	biological_process	0.20363	1	5	16
GO:0072525	pyridine-containing compound biosynthetic process	biological_process	0.20363	1	5	16
GO:0019856	pyrimidine nucleobase biosynthetic process	biological_process	0.20393	1	10	35
GO:0006486	protein glycosylation	biological_process	0.20422	1	16	63
GO:0009101	glycoprotein biosynthetic process	biological_process	0.20422	1	16	63
GO:0043413	macromolecule glycosylation	biological_process	0.20422	1	16	63
GO:0006457	protein folding	biological_process	0.20489	1	18	75
GO:0002790	peptide secretion	biological_process	0.20634	1	15	56
GO:0009306	protein secretion	biological_process	0.20634	1	15	56
GO:0035592	establishment of protein localization to extracellular region	biological_process	0.20634	1	15	56
GO:0071692	protein localization to extracellular region	biological_process	0.20634	1	15	56
GO:0016211	ammonia ligase activity	molecular_function	0.21068	1	9	33
GO:0016880	acid-ammonia (or amide) ligase activity	molecular_function	0.21068	1	9	33
GO:0006721	terpenoid metabolic process	biological_process	0.21118	1	4	11
GO:0016114	terpenoid biosynthetic process	biological_process	0.21118	1	4	11
GO:0005452	inorganic anion exchanger activity	molecular_function	0.21226	1	3	7
GO:0004478	methionine adenosyltransferase activity	molecular_function	0.21303	1	3	8
GO:0016627	oxidoreductase activity, acting on the CH-CH group of donors	molecular_function	0.21525	1	13	53
GO:0031982	vesicle	cellular_component	0.21585	1	7	26
GO:0008080	N-acetyltransferase activity	molecular_function	0.21609	1	13	53
GO:1901615	organic hydroxy compound metabolic process	biological_process	0.21644	1	10	37
GO:0009148	pyrimidine nucleoside triphosphate biosynthetic process	biological_process	0.21946	1	9	30
GO:1901137	carbohydrate derivative biosynthetic process	biological_process	0.22259	1	44	188
GO:0008168	methyltransferase activity	molecular_function	0.22304	1	54	248
GO:0008202	steroid metabolic process	biological_process	0.2268	1	35	162
GO:0003887	DNA-directed DNA polymerase activity	molecular_function	0.22687	1	7	22
GO:0016998	cell wall macromolecule catabolic process	biological_process	0.22744	1	13	53
GO:0005759	mitochondrial matrix	cellular_component	0.22829	1	2	5
GO:0043648	dicarboxylic acid metabolic process	biological_process	0.22876	1	11	42
GO:0031410	cytoplasmic vesicle	cellular_component	0.22993	1	6	22
GO:0097708	intracellular vesicle	cellular_component	0.22993	1	6	22
GO:0016730	oxidoreductase activity, acting on iron-sulfur proteins as donors	molecular_function	0.23025	1	4	12
GO:0004129	cytochrome-c oxidase activity	molecular_function	0.23034	1	23	92
GO:0015002	heme-copper terminal oxidase activity	molecular_function	0.23034	1	23	92
GO:0016675	oxidoreductase activity, acting on a heme group of donors	molecular_function	0.23034	1	23	92
GO:0016676	oxidoreductase activity, acting on a heme group of donors, oxygen as acceptor	molecular_function	0.23034	1	23	92
GO:0001539	cilium or flagellum-dependent cell motility	biological_process	0.23091	1	9	34
GO:0048870	cell motility	biological_process	0.23091	1	9	34
GO:0051674	localization of cell	biological_process	0.23091	1	9	34
GO:0009288	bacterial-type flagellum	cellular_component	0.23152	1	11	42
GO:0019028	viral capsid	cellular_component	0.23199	1	35	143
GO:0008948	oxaloacetate decarboxylase activity	molecular_function	0.23285	1	10	36
GO:0004984	olfactory receptor activity	molecular_function	0.2344	1	2	4
GO:0005549	odorant binding	molecular_function	0.2344	1	2	4
GO:0007608	sensory perception of smell	biological_process	0.2344	1	2	4
GO:0050794	regulation of cellular process	biological_process	0.2351	1	409	1887
GO:0008987	quinolinate synthetase A activity	molecular_function	0.23611	1	1	1
GO:0001882	nucleoside binding	molecular_function	0.2383	1	80	340
GO:0001883	purine nucleoside binding	molecular_function	0.2383	1	80	340
GO:0005525	GTP binding	molecular_function	0.2383	1	80	340
GO:0019001	guanyl nucleotide binding	molecular_function	0.2383	1	80	340
GO:0032549	ribonucleoside binding	molecular_function	0.2383	1	80	340
GO:0032550	purine ribonucleoside binding	molecular_function	0.2383	1	80	340
GO:0032561	guanyl ribonucleotide binding	molecular_function	0.2383	1	80	340
GO:0016410	N-acyltransferase activity	molecular_function	0.23934	1	14	59
GO:0007218	neuropeptide signaling pathway	biological_process	0.24212	1	7	24
GO:0016564	obsolete transcription repressor activity	molecular_function	0.24271	1	23	105
GO:0006099	tricarboxylic acid cycle	biological_process	0.24299	1	6	19
GO:0009060	aerobic respiration	biological_process	0.24299	1	6	19
GO:0019013	viral nucleocapsid	cellular_component	0.24857	1	7	26
GO:0048193	Golgi vesicle transport	biological_process	0.24932	1	5	17
GO:0016846	carbon-sulfur lyase activity	molecular_function	0.25011	1	7	25
GO:0000154	rRNA modification	biological_process	0.25026	1	5	18
GO:0000179	rRNA (adenine-N6,N6-)-dimethyltransferase activity	molecular_function	0.25026	1	5	18
GO:0008649	rRNA methyltransferase activity	molecular_function	0.25026	1	5	18
GO:0016433	rRNA (adenine) methyltransferase activity	molecular_function	0.25026	1	5	18
GO:0140102	catalytic activity, acting on a rRNA	molecular_function	0.25026	1	5	18
GO:0006808	regulation of nitrogen utilization	biological_process	0.25075	1	24	110
GO:0019740	nitrogen utilization	biological_process	0.25075	1	24	110
GO:0003795	obsolete antimicrobial peptide activity	molecular_function	0.25254	1	11	39
GO:0004112	cyclic-nucleotide phosphodiesterase activity	molecular_function	0.2534	1	2	5
GO:0004114	3,5-cyclic-nucleotide phosphodiesterase activity	molecular_function	0.2534	1	2	5
GO:0070566	adenylyltransferase activity	molecular_function	0.25393	1	5	15
GO:0019829	ATPase-coupled cation transmembrane transporter activity	molecular_function	0.25486	1	15	54
GO:1901617	organic hydroxy compound biosynthetic process	biological_process	0.25536	1	4	13
GO:0035556	intracellular signal transduction	biological_process	0.2556	1	58	250
GO:0000103	sulfate assimilation	biological_process	0.25688	1	11	37
GO:0006730	one-carbon metabolic process	biological_process	0.25796	1	8	30
GO:0031406	carboxylic acid binding	molecular_function	0.25847	1	14	57
GO:0043177	organic acid binding	molecular_function	0.25847	1	14	57
GO:0015099	nickel cation transmembrane transporter activity	molecular_function	0.25878	1	3	8
GO:0015675	nickel cation transport	biological_process	0.25878	1	3	8
GO:0008146	sulfotransferase activity	molecular_function	0.26104	1	8	32
GO:0016884	carbon-nitrogen ligase activity, with glutamine as amido-N-donor	molecular_function	0.26146	1	10	39
GO:0098588	bounding membrane of organelle	cellular_component	0.26163	1	16	69
GO:0009991	response to extracellular stimulus	biological_process	0.2631	1	20	69
GO:0031668	cellular response to extracellular stimulus	biological_process	0.2631	1	20	69
GO:0071496	cellular response to external stimulus	biological_process	0.2631	1	20	69
GO:0004673	protein histidine kinase activity	molecular_function	0.26325	1	8	25
GO:0016775	phosphotransferase activity, nitrogenous group as acceptor	molecular_function	0.26325	1	8	25
GO:0015945	methanol metabolic process	biological_process	0.26542	1	2	4
GO:0015946	methanol oxidation	biological_process	0.26542	1	2	4
GO:0034308	primary alcohol metabolic process	biological_process	0.26542	1	2	4
GO:0030154	cell differentiation	biological_process	0.26584	1	7	28
GO:0048869	cellular developmental process	biological_process	0.26584	1	7	28
GO:0016165	linoleate 13S-lipoxygenase activity	molecular_function	0.26603	1	6	20
GO:0003779	actin binding	molecular_function	0.26799	1	18	72
GO:0006207	de novo pyrimidine nucleobase biosynthetic process	biological_process	0.26907	1	8	29
GO:0009219	pyrimidine deoxyribonucleotide metabolic process	biological_process	0.26925	1	10	35
GO:0009262	deoxyribonucleotide metabolic process	biological_process	0.26925	1	10	35
GO:0009394	2-deoxyribonucleotide metabolic process	biological_process	0.26925	1	10	35
GO:0019692	deoxyribose phosphate metabolic process	biological_process	0.26925	1	10	35
GO:0015077	monovalent inorganic cation transmembrane transporter activity	molecular_function	0.27041	1	80	341
GO:0007268	chemical synaptic transmission	biological_process	0.27108	1	2	4
GO:0098916	anterograde trans-synaptic signaling	biological_process	0.27108	1	2	4
GO:0099536	synaptic signaling	biological_process	0.27108	1	2	4
GO:0099537	trans-synaptic signaling	biological_process	0.27108	1	2	4
GO:0003006	developmental process involved in reproduction	biological_process	0.27193	1	3	9
GO:0005509	calcium ion binding	molecular_function	0.27412	1	54	254
GO:0009420	bacterial-type flagellum filament	cellular_component	0.27505	1	2	5
GO:0003825	alpha,alpha-trehalose-phosphate synthase (UDP-forming) activity	molecular_function	0.27868	1	5	15
GO:0000104	succinate dehydrogenase activity	molecular_function	0.27963	1	2	5
GO:0016849	phosphorus-oxygen lyase activity	molecular_function	0.27993	1	3	9
GO:0008172	S-methyltransferase activity	molecular_function	0.28065	1	7	25
GO:0009435	NAD biosynthetic process	biological_process	0.28068	1	3	9
GO:0019359	nicotinamide nucleotide biosynthetic process	biological_process	0.28068	1	3	9
GO:0019362	pyridine nucleotide metabolic process	biological_process	0.28068	1	3	9
GO:0019363	pyridine nucleotide biosynthetic process	biological_process	0.28068	1	3	9
GO:0046496	nicotinamide nucleotide metabolic process	biological_process	0.28068	1	3	9
GO:0005489	obsolete electron transporter activity	molecular_function	0.28256	1	63	303
GO:0000096	sulfur amino acid metabolic process	biological_process	0.28314	1	6	19
GO:0006555	methionine metabolic process	biological_process	0.28314	1	6	19
GO:0019083	viral transcription	biological_process	0.28381	1	5	17
GO:0017004	cytochrome complex assembly	biological_process	0.28408	1	5	19
GO:0016860	intramolecular oxidoreductase activity	molecular_function	0.28487	1	6	23
GO:0016886	ligase activity, forming phosphoric ester bonds	molecular_function	0.28511	1	7	26
GO:0040011	locomotion	biological_process	0.286	1	17	73
GO:0004842	ubiquitin-protein transferase activity	molecular_function	0.28777	1	8	23
GO:0019787	ubiquitin-like protein transferase activity	molecular_function	0.28777	1	8	23
GO:0044036	cell wall macromolecule metabolic process	biological_process	0.28792	1	15	64
GO:0032501	multicellular organismal process	biological_process	0.28894	1	27	113
GO:0016036	cellular response to phosphate starvation	biological_process	0.28965	1	19	66
GO:0009119	ribonucleoside metabolic process	biological_process	0.29106	1	5	18
GO:0008697	4-deoxy-L-threo-5-hexosulose-uronate ketol-isomerase activity	molecular_function	0.29138	1	1	1
GO:0010393	galacturonan metabolic process	biological_process	0.29138	1	1	1
GO:0045488	pectin metabolic process	biological_process	0.29138	1	1	1
GO:0045490	pectin catabolic process	biological_process	0.29138	1	1	1
GO:0016125	sterol metabolic process	biological_process	0.29147	1	2	5
GO:0016126	sterol biosynthetic process	biological_process	0.29147	1	2	5
GO:1902652	secondary alcohol metabolic process	biological_process	0.29147	1	2	5
GO:1902653	secondary alcohol biosynthetic process	biological_process	0.29147	1	2	5
GO:0004075	biotin carboxylase activity	molecular_function	0.29214	1	2	4
GO:0009343	biotin carboxylase complex	cellular_component	0.29214	1	2	4
GO:0061783	peptidoglycan muralytic activity	molecular_function	0.29263	1	2	5
GO:0008818	cobalamin 5-phosphate synthase activity	molecular_function	0.29329	1	1	1
GO:0016780	phosphotransferase activity, for other substituted phosphate groups	molecular_function	0.29329	1	1	1
GO:0016701	oxidoreductase activity, acting on single donors with incorporation of molecular oxygen	molecular_function	0.29478	1	7	25
GO:0016702	oxidoreductase activity, acting on single donors with incorporation of molecular oxygen, incorporation of two atoms of oxygen	molecular_function	0.29478	1	7	25
GO:0051213	dioxygenase activity	molecular_function	0.29478	1	7	25
GO:0005507	copper ion binding	molecular_function	0.29713	1	49	231
GO:0008839	4-hydroxy-tetrahydrodipicolinate reductase	molecular_function	0.29827	1	4	15
GO:0009100	glycoprotein metabolic process	biological_process	0.29926	1	16	68
GO:0016994	precorrin-6A reductase activity	molecular_function	0.30295	1	1	1
GO:0015662	ion transmembrane transporter activity, phosphorylative mechanism	molecular_function	0.30621	1	30	114
GO:0042625	ATPase-coupled ion transmembrane transporter activity	molecular_function	0.30621	1	30	114
GO:0042626	ATPase-coupled transmembrane transporter activity	molecular_function	0.30621	1	30	114
GO:0005673	transcription factor TFIIE complex	cellular_component	0.30713	1	3	10
GO:0005134	interleukin-2 receptor binding	molecular_function	0.30879	1	3	8
GO:0051179	localization	biological_process	0.31042	1	495	2252
GO:0098796	membrane protein complex	cellular_component	0.31089	1	44	189
GO:0045158	electron transporter, transferring electrons within cytochrome b6/f complex of photosystem II activity	molecular_function	0.31227	1	2	6
GO:0015105	arsenite transmembrane transporter activity	molecular_function	0.31308	1	2	5
GO:0009451	RNA modification	biological_process	0.31439	1	6	24
GO:0009267	cellular response to starvation	biological_process	0.31449	1	19	67
GO:0031667	response to nutrient levels	biological_process	0.31449	1	19	67
GO:0031669	cellular response to nutrient levels	biological_process	0.31449	1	19	67
GO:0042594	response to starvation	biological_process	0.31449	1	19	67
GO:0006221	pyrimidine nucleotide biosynthetic process	biological_process	0.31526	1	11	41
GO:0004176	ATP-dependent peptidase activity	molecular_function	0.31545	1	3	9
GO:0098797	plasma membrane protein complex	cellular_component	0.31649	1	9	30
GO:0030528	obsolete transcription regulator activity	molecular_function	0.31788	1	4	15
GO:0072528	pyrimidine-containing compound biosynthetic process	biological_process	0.31796	1	41	180
GO:0005886	plasma membrane	cellular_component	0.31966	1	10	34
GO:0009150	purine ribonucleotide metabolic process	biological_process	0.31976	1	29	132
GO:0042242	cobyrinic acid a,c-diamide synthase activity	molecular_function	0.32283	1	8	32
GO:0003707	steroid hormone receptor activity	molecular_function	0.32604	1	4	13
GO:0008610	lipid biosynthetic process	biological_process	0.32755	1	60	291
GO:0030269	tetrahydromethanopterin S-methyltransferase activity	molecular_function	0.32858	1	3	10
GO:0042086	5-methyl-5,6,7,8-tetrahydromethanopterin-dependent methyltransferase activity	molecular_function	0.32858	1	3	10
GO:0004733	pyridoxamine-phosphate oxidase activity	molecular_function	0.32878	1	2	6
GO:0009066	aspartate family amino acid metabolic process	biological_process	0.32912	1	10	40
GO:0009147	pyrimidine nucleoside triphosphate metabolic process	biological_process	0.33001	1	9	34
GO:0008810	cellulase activity	molecular_function	0.33161	1	1	2
GO:0015232	heme transmembrane transporter activity	molecular_function	0.33224	1	1	2
GO:0015886	heme transport	biological_process	0.33224	1	1	2
GO:1901678	iron coordination entity transport	biological_process	0.33224	1	1	2
GO:0006012	galactose metabolic process	biological_process	0.33236	1	1	2
GO:0016867	intramolecular transferase activity, transferring acyl groups	molecular_function	0.33405	1	1	2
GO:0016993	precorrin-8X methylmutase activity	molecular_function	0.33405	1	1	2
GO:0046912	transferase activity, transferring acyl groups, acyl groups converted into alkyl on transfer	molecular_function	0.33416	1	4	14
GO:0003864	3-methyl-2-oxobutanoate hydroxymethyltransferase activity	molecular_function	0.33496	1	1	2
GO:0009144	purine nucleoside triphosphate metabolic process	biological_process	0.33506	1	8	33
GO:0009145	purine nucleoside triphosphate biosynthetic process	biological_process	0.33506	1	8	33
GO:0009199	ribonucleoside triphosphate metabolic process	biological_process	0.33506	1	8	33
GO:0009201	ribonucleoside triphosphate biosynthetic process	biological_process	0.33506	1	8	33
GO:0009205	purine ribonucleoside triphosphate metabolic process	biological_process	0.33506	1	8	33
GO:0009206	purine ribonucleoside triphosphate biosynthetic process	biological_process	0.33506	1	8	33
GO:0006163	purine nucleotide metabolic process	biological_process	0.33552	1	31	143
GO:0004365	glyceraldehyde-3-phosphate dehydrogenase (NAD+) (phosphorylating) activity	molecular_function	0.33562	1	3	11
GO:0043891	glyceraldehyde-3-phosphate dehydrogenase (NAD(P)+) (phosphorylating) activity	molecular_function	0.33562	1	3	11
GO:0009403	toxin biosynthetic process	biological_process	0.336	1	1	2
GO:0042995	cell projection	cellular_component	0.33757	1	11	45
GO:0019208	phosphatase regulator activity	molecular_function	0.3377	1	1	2
GO:0019211	phosphatase activator activity	molecular_function	0.3377	1	1	2
GO:0016741	transferase activity, transferring one-carbon groups	molecular_function	0.33817	1	57	274
GO:0009152	purine ribonucleotide biosynthetic process	biological_process	0.3387	1	9	38
GO:0006694	steroid biosynthetic process	biological_process	0.33985	1	31	152
GO:0046112	nucleobase biosynthetic process	biological_process	0.34028	1	10	40
GO:1901135	carbohydrate derivative metabolic process	biological_process	0.34046	1	133	655
GO:0003793	obsolete defense/immunity protein activity	molecular_function	0.34072	1	10	40
GO:0016620	oxidoreductase activity, acting on the aldehyde or oxo group of donors, NAD or NADP as acceptor	molecular_function	0.34126	1	5	20
GO:0005960	glycine cleavage complex	cellular_component	0.34231	1	3	11
GO:0006546	glycine catabolic process	biological_process	0.34231	1	3	11
GO:0009071	serine family amino acid catabolic process	biological_process	0.34231	1	3	11
GO:0098609	cell-cell adhesion	biological_process	0.34263	1	1	2
GO:0008451	obsolete X-Pro aminopeptidase activity	molecular_function	0.34346	1	7	29
GO:0005753	mitochondrial proton-transporting ATP synthase complex	cellular_component	0.34361	1	3	10
GO:0015985	energy coupled proton transport, down electrochemical gradient	biological_process	0.34361	1	3	10
GO:0015986	ATP synthesis coupled proton transport	biological_process	0.34361	1	3	10
GO:0045259	proton-transporting ATP synthase complex	cellular_component	0.34361	1	3	10
GO:0098655	cation transmembrane transport	biological_process	0.34361	1	3	10
GO:0098660	inorganic ion transmembrane transport	biological_process	0.34361	1	3	10
GO:0098662	inorganic cation transmembrane transport	biological_process	0.34361	1	3	10
GO:1902600	proton transmembrane transport	biological_process	0.34361	1	3	10
GO:0018537	coenzyme F420-dependent N5,N10-methenyltetrahydromethanopterin reductase activity	molecular_function	0.34469	1	1	2
GO:0005741	mitochondrial outer membrane	cellular_component	0.3449	1	10	43
GO:0031968	organelle outer membrane	cellular_component	0.3449	1	10	43
GO:0001509	obsolete legumain activity	molecular_function	0.345	1	2	6
GO:0009259	ribonucleotide metabolic process	biological_process	0.34512	1	30	138
GO:0019693	ribose phosphate metabolic process	biological_process	0.34512	1	30	138
GO:0030258	lipid modification	biological_process	0.34972	1	14	65
GO:0006810	transport	biological_process	0.35003	1	487	2222
GO:0051234	establishment of localization	biological_process	0.35003	1	487	2222
GO:0032940	secretion by cell	biological_process	0.35021	1	18	74
GO:0046903	secretion	biological_process	0.35021	1	18	74
GO:0140352	export from cell	biological_process	0.35021	1	18	74
GO:0006011	UDP-glucose metabolic process	biological_process	0.35084	1	1	2
GO:0004108	citrate (Si)-synthase activity	molecular_function	0.35138	1	2	6
GO:0036440	citrate synthase activity	molecular_function	0.35138	1	2	6
GO:0003952	NAD+ synthase (glutamine-hydrolyzing) activity	molecular_function	0.35388	1	2	6
GO:0006928	movement of cell or subcellular component	biological_process	0.3541	1	9	38
GO:0007267	cell-cell signaling	biological_process	0.35413	1	2	5
GO:0016861	intramolecular oxidoreductase activity, interconverting aldoses and ketoses	molecular_function	0.35632	1	5	20
GO:0004719	protein-L-isoaspartate (D-aspartate) O-methyltransferase activity	molecular_function	0.35682	1	9	40
GO:0008276	protein methyltransferase activity	molecular_function	0.35682	1	9	40
GO:0010340	carboxyl-O-methyltransferase activity	molecular_function	0.35682	1	9	40
GO:0051998	protein carboxyl O-methyltransferase activity	molecular_function	0.35682	1	9	40
GO:0005942	phosphatidylinositol 3-kinase complex	cellular_component	0.35726	1	3	10
GO:0016303	1-phosphatidylinositol-3-kinase activity	molecular_function	0.35726	1	3	10
GO:0035004	phosphatidylinositol 3-kinase activity	molecular_function	0.35726	1	3	10
GO:0052742	phosphatidylinositol kinase activity	molecular_function	0.35726	1	3	10
GO:0050145	nucleoside monophosphate kinase activity	molecular_function	0.35762	1	15	60
GO:0003937	IMP cyclohydrolase activity	molecular_function	0.36028	1	1	2
GO:0004643	phosphoribosylaminoimidazolecarboxamide formyltransferase activity	molecular_function	0.36028	1	1	2
GO:0009132	nucleoside diphosphate metabolic process	biological_process	0.36032	1	23	102
GO:0006629	lipid metabolic process	biological_process	0.36151	1	108	536
GO:0005506	iron ion binding	molecular_function	0.3625	1	14	58
GO:0060589	nucleoside-triphosphatase regulator activity	molecular_function	0.36275	1	5	20
GO:0005794	Golgi apparatus	cellular_component	0.36485	1	6	24
GO:0043169	cation binding	molecular_function	0.36516	1	202	984
GO:0046872	metal ion binding	molecular_function	0.36516	1	202	984
GO:0000148	1,3-beta-D-glucan synthase complex	cellular_component	0.36548	1	4	9
GO:0003843	1,3-beta-D-glucan synthase activity	molecular_function	0.36548	1	4	9
GO:0006074	(1->3)-beta-D-glucan metabolic process	biological_process	0.36548	1	4	9
GO:0006075	(1->3)-beta-D-glucan biosynthetic process	biological_process	0.36548	1	4	9
GO:0008200	ion channel inhibitor activity	molecular_function	0.36667	1	4	15
GO:0016248	channel inhibitor activity	molecular_function	0.36667	1	4	15
GO:0016634	oxidoreductase activity, acting on the CH-CH group of donors, oxygen as acceptor	molecular_function	0.36697	1	3	11
GO:1990234	transferase complex	cellular_component	0.3677	1	26	113
GO:0004645	1,4-alpha-oligoglucan phosphorylase activity	molecular_function	0.36841	1	2	5
GO:0005581	collagen trimer	cellular_component	0.36895	1	2	5
GO:0016830	carbon-carbon lyase activity	molecular_function	0.36961	1	29	133
GO:0008191	metalloendopeptidase inhibitor activity	molecular_function	0.36972	1	3	10
GO:0046165	alcohol biosynthetic process	biological_process	0.37119	1	2	6
GO:0006164	purine nucleotide biosynthetic process	biological_process	0.37289	1	11	49
GO:0005126	cytokine receptor binding	molecular_function	0.37301	1	9	36
GO:0016782	transferase activity, transferring sulfur-containing groups	molecular_function	0.37391	1	9	40
GO:0003934	GTP cyclohydrolase I activity	molecular_function	0.374	1	2	5
GO:0030594	neurotransmitter receptor activity	molecular_function	0.375	1	16	66
GO:0000105	histidine biosynthetic process	biological_process	0.37519	1	6	26
GO:0016879	ligase activity, forming carbon-nitrogen bonds	molecular_function	0.37664	1	24	108
GO:0009432	SOS response	biological_process	0.37674	1	1	2
GO:0016407	acetyltransferase activity	molecular_function	0.37904	1	13	60
GO:0009317	acetyl-CoA carboxylase complex	cellular_component	0.3794	1	2	5
GO:0030246	carbohydrate binding	molecular_function	0.37959	1	2	6
GO:0008092	cytoskeletal protein binding	molecular_function	0.38021	1	25	107
GO:0004096	catalase activity	molecular_function	0.38037	1	2	5
GO:0016298	lipase activity	molecular_function	0.38131	1	23	110
GO:0060089	molecular transducer activity	molecular_function	0.38242	1	86	351
GO:0007205	protein kinase C-activating G protein-coupled receptor signaling pathway	biological_process	0.38248	1	10	43
GO:0022836	gated channel activity	molecular_function	0.38253	1	26	108
GO:0006824	cobalt ion transport	biological_process	0.38388	1	2	6
GO:0015087	cobalt ion transmembrane transporter activity	molecular_function	0.38388	1	2	6
GO:0033014	tetrapyrrole biosynthetic process	biological_process	0.38476	1	45	198
GO:0030337	DNA polymerase processivity factor activity	molecular_function	0.3853	1	3	10
GO:0046782	regulation of viral transcription	biological_process	0.38645	1	1	2
GO:0050792	regulation of viral process	biological_process	0.38645	1	1	2
GO:0016329	obsolete apoptosis regulator activity	molecular_function	0.3866	1	12	50
GO:0072521	purine-containing compound metabolic process	biological_process	0.38663	1	32	151
GO:0016977	chitosanase activity	molecular_function	0.38855	1	1	2
GO:0009260	ribonucleotide biosynthetic process	biological_process	0.38903	1	10	44
GO:0046390	ribose phosphate biosynthetic process	biological_process	0.38903	1	10	44
GO:0004089	carbonate dehydratase activity	molecular_function	0.38909	1	4	17
GO:0004171	obsolete deoxyhypusine synthase activity	molecular_function	0.3895	1	1	2
GO:0008612	peptidyl-lysine modification to peptidyl-hypusine	biological_process	0.3895	1	1	2
GO:0030288	outer membrane-bounded periplasmic space	cellular_component	0.38982	1	15	62
GO:0042597	periplasmic space	cellular_component	0.38982	1	15	62
GO:0006553	lysine metabolic process	biological_process	0.39071	1	4	17
GO:0009085	lysine biosynthetic process	biological_process	0.39071	1	4	17
GO:0009089	lysine biosynthetic process via diaminopimelate	biological_process	0.39071	1	4	17
GO:0046451	diaminopimelate metabolic process	biological_process	0.39071	1	4	17
GO:0009503	thylakoid light-harvesting complex	cellular_component	0.39159	1	1	2
GO:0009534	chloroplast thylakoid	cellular_component	0.39159	1	1	2
GO:0009535	chloroplast thylakoid membrane	cellular_component	0.39159	1	1	2
GO:0031976	plastid thylakoid	cellular_component	0.39159	1	1	2
GO:0055035	plastid thylakoid membrane	cellular_component	0.39159	1	1	2
GO:0098807	chloroplast thylakoid membrane protein complex	cellular_component	0.39159	1	1	2
GO:0072527	pyrimidine-containing compound metabolic process	biological_process	0.39168	1	45	206
GO:0016667	oxidoreductase activity, acting on a sulfur group of donors	molecular_function	0.39211	1	25	116
GO:0012505	endomembrane system	cellular_component	0.39251	1	25	103
GO:0004152	dihydroorotate dehydrogenase activity	molecular_function	0.39298	1	2	7
GO:0016635	oxidoreductase activity, acting on the CH-CH group of donors, quinone or related compound as acceptor	molecular_function	0.39298	1	2	7
GO:0005672	transcription factor TFIIA complex	cellular_component	0.39407	1	2	6
GO:0008907	integrase activity	molecular_function	0.39607	1	5	18
GO:0015036	disulfide oxidoreductase activity	molecular_function	0.39715	1	24	111
GO:0000062	fatty-acyl-CoA binding	molecular_function	0.39739	1	2	7
GO:0120227	acyl-CoA binding	molecular_function	0.39739	1	2	7
GO:1901567	fatty acid derivative binding	molecular_function	0.39739	1	2	7
GO:0022853	active ion transmembrane transporter activity	molecular_function	0.39824	1	56	236
GO:0006813	potassium ion transport	biological_process	0.39958	1	26	116
GO:0019238	cyclohydrolase activity	molecular_function	0.3996	1	5	19
GO:0044255	cellular lipid metabolic process	biological_process	0.39982	1	44	215
GO:0004590	orotidine-5-phosphate decarboxylase activity	molecular_function	0.40047	1	1	2
GO:0005262	calcium channel activity	molecular_function	0.40112	1	1	1
GO:0015085	calcium ion transmembrane transporter activity	molecular_function	0.40112	1	1	1
GO:0008614	pyridoxine metabolic process	biological_process	0.40198	1	2	7
GO:0008615	pyridoxine biosynthetic process	biological_process	0.40198	1	2	7
GO:0042816	vitamin B6 metabolic process	biological_process	0.40198	1	2	7
GO:0042819	vitamin B6 biosynthetic process	biological_process	0.40198	1	2	7
GO:0015672	monovalent inorganic cation transport	biological_process	0.40341	1	43	196
GO:0016903	oxidoreductase activity, acting on the aldehyde or oxo group of donors	molecular_function	0.40684	1	8	35
GO:0006450	regulation of translational fidelity	biological_process	0.40846	1	1	2
GO:0005742	mitochondrial outer membrane translocase complex	cellular_component	0.40878	1	2	7
GO:0098799	outer mitochondrial membrane protein complex	cellular_component	0.40878	1	2	7
GO:0033013	tetrapyrrole metabolic process	biological_process	0.40964	1	45	200
GO:0003854	3-beta-hydroxy-delta5-steroid dehydrogenase activity	molecular_function	0.41054	1	29	147
GO:0016229	steroid dehydrogenase activity	molecular_function	0.41054	1	29	147
GO:0033764	steroid dehydrogenase activity, acting on the CH-OH group of donors, NAD or NADP as acceptor	molecular_function	0.41054	1	29	147
GO:0006547	histidine metabolic process	biological_process	0.41109	1	6	27
GO:0052803	imidazole-containing compound metabolic process	biological_process	0.41109	1	6	27
GO:0005227	calcium activated cation channel activity	molecular_function	0.41234	1	3	10
GO:0015269	calcium-activated potassium channel activity	molecular_function	0.41234	1	3	10
GO:0022839	ion gated channel activity	molecular_function	0.41234	1	3	10
GO:0016763	transferase activity, transferring pentosyl groups	molecular_function	0.41293	1	9	38
GO:0004428	obsolete inositol or phosphatidylinositol kinase activity	molecular_function	0.41599	1	8	26
GO:0030259	lipid glycosylation	biological_process	0.41749	1	12	58
GO:0003997	acyl-CoA oxidase activity	molecular_function	0.41905	1	2	7
GO:0006635	fatty acid beta-oxidation	biological_process	0.41905	1	2	7
GO:0009062	fatty acid catabolic process	biological_process	0.41905	1	2	7
GO:0019395	fatty acid oxidation	biological_process	0.41905	1	2	7
GO:0034440	lipid oxidation	biological_process	0.41905	1	2	7
GO:0003917	DNA topoisomerase type I (single strand cut, ATP-independent) activity	molecular_function	0.41907	1	4	15
GO:0006268	DNA unwinding involved in DNA replication	biological_process	0.41907	1	4	15
GO:0032392	DNA geometric change	biological_process	0.41907	1	4	15
GO:0032508	DNA duplex unwinding	biological_process	0.41907	1	4	15
GO:0006220	pyrimidine nucleotide metabolic process	biological_process	0.42017	1	11	45
GO:0015930	glutamate synthase activity	molecular_function	0.42227	1	3	10
GO:0016597	amino acid binding	molecular_function	0.42486	1	10	46
GO:0003678	DNA helicase activity	molecular_function	0.42694	1	8	32
GO:0008037	cell recognition	biological_process	0.42834	1	2	7
GO:0004616	phosphogluconate dehydrogenase (decarboxylating) activity	molecular_function	0.42878	1	11	53
GO:0006098	pentose-phosphate shunt	biological_process	0.42878	1	11	53
GO:0006739	NADP metabolic process	biological_process	0.42878	1	11	53
GO:0006740	NADPH regeneration	biological_process	0.42878	1	11	53
GO:0051156	glucose 6-phosphate metabolic process	biological_process	0.42878	1	11	53
GO:0006857	oligopeptide transport	biological_process	0.43103	1	17	78
GO:0001584	obsolete rhodopsin-like receptor activity	molecular_function	0.43114	1	5	19
GO:0042578	phosphoric ester hydrolase activity	molecular_function	0.43125	1	16	72
GO:0015074	DNA integration	biological_process	0.43232	1	5	18
GO:0016776	phosphotransferase activity, phosphate group as acceptor	molecular_function	0.43323	1	16	68
GO:0009084	glutamine family amino acid biosynthetic process	biological_process	0.43396	1	5	20
GO:0005173	stem cell factor receptor binding	molecular_function	0.43705	1	2	6
GO:0006106	fumarate metabolic process	biological_process	0.4394	1	2	6
GO:0004274	obsolete dipeptidyl-peptidase IV activity	molecular_function	0.44018	1	2	7
GO:0005201	extracellular matrix structural constituent	molecular_function	0.44259	1	2	6
GO:0015079	potassium ion transmembrane transporter activity	molecular_function	0.44457	1	15	62
GO:0006536	glutamate metabolic process	biological_process	0.44501	1	3	11
GO:0006537	glutamate biosynthetic process	biological_process	0.44501	1	3	11
GO:0043650	dicarboxylic acid biosynthetic process	biological_process	0.44501	1	3	11
GO:0005267	potassium channel activity	molecular_function	0.44503	1	8	33
GO:0004631	phosphomevalonate kinase activity	molecular_function	0.4451	1	1	2
GO:0006695	cholesterol biosynthetic process	biological_process	0.4451	1	1	2
GO:0008203	cholesterol metabolic process	biological_process	0.4451	1	1	2
GO:0022414	reproductive process	biological_process	0.44607	1	6	26
GO:0003712	transcription coregulator activity	molecular_function	0.44775	1	7	29
GO:0072330	monocarboxylic acid biosynthetic process	biological_process	0.44809	1	7	32
GO:0008452	RNA ligase activity	molecular_function	0.44813	1	2	8
GO:0008664	2-5-RNA ligase activity	molecular_function	0.44813	1	2	8
GO:0003713	transcription coactivator activity	molecular_function	0.44961	1	2	8
GO:0008992	obsolete repressor LexA activity	molecular_function	0.45133	1	1	3
GO:0016651	oxidoreductase activity, acting on NAD(P)H	molecular_function	0.45322	1	12	54
GO:0000280	nuclear division	biological_process	0.45339	1	1	3
GO:0007127	meiosis I	biological_process	0.45339	1	1	3
GO:0007131	reciprocal meiotic recombination	biological_process	0.45339	1	1	3
GO:0035825	homologous recombination	biological_process	0.45339	1	1	3
GO:0048285	organelle fission	biological_process	0.45339	1	1	3
GO:0051321	meiotic cell cycle	biological_process	0.45339	1	1	3
GO:0061982	meiosis I cell cycle process	biological_process	0.45339	1	1	3
GO:0140013	meiotic nuclear division	biological_process	0.45339	1	1	3
GO:1903046	meiotic cell cycle process	biological_process	0.45339	1	1	3
GO:0006269	DNA replication, synthesis of RNA primer	biological_process	0.45383	1	1	3
GO:0008824	cyanate hydratase activity	molecular_function	0.45613	1	1	3
GO:0009439	cyanate metabolic process	biological_process	0.45613	1	1	3
GO:0017028	obsolete protein stabilization activity	molecular_function	0.45621	1	1	3
GO:0008898	S-adenosylmethionine-homocysteine S-methyltransferase activity	molecular_function	0.45656	1	1	3
GO:0005674	transcription factor TFIIF complex	cellular_component	0.45706	1	1	3
GO:0015144	carbohydrate transmembrane transporter activity	molecular_function	0.45709	1	5	21
GO:0005136	interleukin-4 receptor binding	molecular_function	0.45772	1	1	2
GO:0016838	carbon-oxygen lyase activity, acting on phosphates	molecular_function	0.45779	1	2	7
GO:0004425	indole-3-glycerol-phosphate synthase activity	molecular_function	0.4587	1	1	3
GO:0000247	C-8 sterol isomerase activity	molecular_function	0.45918	1	1	3
GO:0006696	ergosterol biosynthetic process	biological_process	0.45918	1	1	3
GO:0008204	ergosterol metabolic process	biological_process	0.45918	1	1	3
GO:0016128	phytosteroid metabolic process	biological_process	0.45918	1	1	3
GO:0016129	phytosteroid biosynthetic process	biological_process	0.45918	1	1	3
GO:0016863	intramolecular oxidoreductase activity, transposing C=C bonds	molecular_function	0.45918	1	1	3
GO:0044107	cellular alcohol metabolic process	biological_process	0.45918	1	1	3
GO:0044108	cellular alcohol biosynthetic process	biological_process	0.45918	1	1	3
GO:0097384	cellular lipid biosynthetic process	biological_process	0.45918	1	1	3
GO:0009126	purine nucleoside monophosphate metabolic process	biological_process	0.46038	1	2	7
GO:0009127	purine nucleoside monophosphate biosynthetic process	biological_process	0.46038	1	2	7
GO:0009167	purine ribonucleoside monophosphate metabolic process	biological_process	0.46038	1	2	7
GO:0009168	purine ribonucleoside monophosphate biosynthetic process	biological_process	0.46038	1	2	7
GO:0004047	aminomethyltransferase activity	molecular_function	0.46081	1	1	3
GO:0006081	cellular aldehyde metabolic process	biological_process	0.46128	1	1	3
GO:0008440	inositol-1,4,5-trisphosphate 3-kinase activity	molecular_function	0.46132	1	1	3
GO:0051766	inositol trisphosphate kinase activity	molecular_function	0.46132	1	1	3
GO:0042157	lipoprotein metabolic process	biological_process	0.46146	1	2	8
GO:0004640	phosphoribosylanthranilate isomerase activity	molecular_function	0.46199	1	1	3
GO:0006047	UDP-N-acetylglucosamine metabolic process	biological_process	0.4628	1	1	3
GO:0008761	UDP-N-acetylglucosamine 2-epimerase activity	molecular_function	0.4628	1	1	3
GO:0009347	aspartate carbamoyltransferase complex	cellular_component	0.46342	1	5	20
GO:0016755	transferase activity, transferring amino-acyl groups	molecular_function	0.46495	1	1	3
GO:0008483	transaminase activity	molecular_function	0.4652	1	22	109
GO:0016769	transferase activity, transferring nitrogenous groups	molecular_function	0.4652	1	22	109
GO:0004525	ribonuclease III activity	molecular_function	0.46584	1	3	10
GO:0032296	double-stranded RNA-specific ribonuclease activity	molecular_function	0.46584	1	3	10
GO:0038023	signaling receptor activity	molecular_function	0.46646	1	72	295
GO:0004014	adenosylmethionine decarboxylase activity	molecular_function	0.46674	1	2	7
GO:0006595	polyamine metabolic process	biological_process	0.46674	1	2	7
GO:0006596	polyamine biosynthetic process	biological_process	0.46674	1	2	7
GO:0006597	spermine biosynthetic process	biological_process	0.46674	1	2	7
GO:0008215	spermine metabolic process	biological_process	0.46674	1	2	7
GO:0008216	spermidine metabolic process	biological_process	0.46674	1	2	7
GO:0008295	spermidine biosynthetic process	biological_process	0.46674	1	2	7
GO:0032502	developmental process	biological_process	0.4674	1	27	128
GO:0006298	mismatch repair	biological_process	0.46797	1	8	33
GO:0006206	pyrimidine nucleobase metabolic process	biological_process	0.46814	1	15	70
GO:0004636	phosphoribosyl-ATP diphosphatase activity	molecular_function	0.47317	1	1	3
GO:0004560	alpha-L-fucosidase activity	molecular_function	0.47539	1	1	3
GO:0015928	fucosidase activity	molecular_function	0.47539	1	1	3
GO:0003872	6-phosphofructokinase activity	molecular_function	0.47551	1	3	13
GO:0005945	6-phosphofructokinase complex	cellular_component	0.47551	1	3	13
GO:0008443	phosphofructokinase activity	molecular_function	0.47551	1	3	13
GO:0008757	S-adenosylmethionine-dependent methyltransferase activity	molecular_function	0.47618	1	18	89
GO:0003933	GTP cyclohydrolase activity	molecular_function	0.47787	1	3	11
GO:0005660	obsolete delta-DNA polymerase cofactor complex	cellular_component	0.47817	1	1	3
GO:0004817	cysteine-tRNA ligase activity	molecular_function	0.4786	1	6	22
GO:0006423	cysteinyl-tRNA aminoacylation	biological_process	0.4786	1	6	22
GO:0000036	acyl carrier activity	molecular_function	0.47866	1	2	8
GO:0044620	ACP phosphopantetheine attachment site binding	molecular_function	0.47866	1	2	8
GO:0051192	prosthetic group binding	molecular_function	0.47866	1	2	8
GO:0140104	molecular carrier activity	molecular_function	0.47866	1	2	8
GO:0140414	phosphopantetheine-dependent carrier activity	molecular_function	0.47866	1	2	8
GO:0016151	nickel cation binding	molecular_function	0.48142	1	11	52
GO:0004746	riboflavin synthase activity	molecular_function	0.48145	1	1	3
GO:0009349	riboflavin synthase complex	cellular_component	0.48145	1	1	3
GO:0046914	transition metal ion binding	molecular_function	0.48156	1	121	594
GO:0072522	purine-containing compound biosynthetic process	biological_process	0.4835	1	11	53
GO:0005992	trehalose biosynthetic process	biological_process	0.48393	1	6	25
GO:0046351	disaccharide biosynthetic process	biological_process	0.48393	1	6	25
GO:0005216	ion channel activity	molecular_function	0.48498	1	40	175
GO:0007166	cell surface receptor signaling pathway	biological_process	0.48547	1	3	11
GO:0006027	glycosaminoglycan catabolic process	biological_process	0.48597	1	1	3
GO:0009253	peptidoglycan catabolic process	biological_process	0.48597	1	1	3
GO:0016192	vesicle-mediated transport	biological_process	0.48606	1	13	58
GO:0016042	lipid catabolic process	biological_process	0.48607	1	8	38
GO:0019637	organophosphate metabolic process	biological_process	0.48646	1	78	375
GO:0010035	response to inorganic substance	biological_process	0.48788	1	15	75
GO:0016503	pheromone receptor activity	molecular_function	0.48804	1	3	12
GO:0004618	phosphoglycerate kinase activity	molecular_function	0.48819	1	1	3
GO:0003899	DNA-directed 5-3 RNA polymerase activity	molecular_function	0.48881	1	24	107
GO:0005576	extracellular region	cellular_component	0.48965	1	57	260
GO:0003954	NADH dehydrogenase activity	molecular_function	0.49008	1	9	41
GO:0006120	mitochondrial electron transport, NADH to ubiquinone	biological_process	0.49008	1	9	41
GO:0008137	NADH dehydrogenase (ubiquinone) activity	molecular_function	0.49008	1	9	41
GO:0050136	NADH dehydrogenase (quinone) activity	molecular_function	0.49008	1	9	41
GO:0006109	regulation of carbohydrate metabolic process	biological_process	0.49051	1	1	3
GO:0004857	enzyme inhibitor activity	molecular_function	0.49209	1	20	93
GO:0006289	nucleotide-excision repair	biological_process	0.49242	1	7	30
GO:0016655	oxidoreductase activity, acting on NAD(P)H, quinone or similar compound as acceptor	molecular_function	0.49246	1	11	52
GO:0016054	organic acid catabolic process	biological_process	0.4931	1	6	28
GO:0044282	small molecule catabolic process	biological_process	0.4931	1	6	28
GO:0046395	carboxylic acid catabolic process	biological_process	0.4931	1	6	28
GO:0006091	generation of precursor metabolites and energy	biological_process	0.49323	1	51	254
GO:0008017	microtubule binding	molecular_function	0.49351	1	1	3
GO:0015631	tubulin binding	molecular_function	0.49351	1	1	3
GO:0005496	steroid binding	molecular_function	0.49532	1	5	22
GO:0006772	thiamine metabolic process	biological_process	0.4955	1	22	106
GO:0009228	thiamine biosynthetic process	biological_process	0.4955	1	22	106
GO:0042723	thiamine-containing compound metabolic process	biological_process	0.4955	1	22	106
GO:0042724	thiamine-containing compound biosynthetic process	biological_process	0.4955	1	22	106
GO:0055086	nucleobase-containing small molecule metabolic process	biological_process	0.4957	1	106	534
GO:0098772	molecular function regulator	molecular_function	0.49599	1	51	239
GO:0004470	malic enzyme activity	molecular_function	0.49644	1	2	8
GO:0006108	malate metabolic process	biological_process	0.49644	1	2	8
GO:0016615	malate dehydrogenase activity	molecular_function	0.49644	1	2	8
GO:0009039	urease activity	molecular_function	0.50004	1	2	6
GO:0004674	protein serine/threonine kinase activity	molecular_function	0.50212	1	6	27
GO:0072329	monocarboxylic acid catabolic process	biological_process	0.50257	1	2	8
GO:0006631	fatty acid metabolic process	biological_process	0.50365	1	10	49
GO:0000213	tRNA-intron endonuclease activity	molecular_function	0.50394	1	1	3
GO:0000214	tRNA-intron endonuclease complex	cellular_component	0.50394	1	1	3
GO:0016892	endoribonuclease activity, producing 3-phosphomonoesters	molecular_function	0.50394	1	1	3
GO:0016894	endonuclease activity, active with either ribo- or deoxyribonucleic acids and producing 3-phosphomonoesters	molecular_function	0.50394	1	1	3
GO:1902555	endoribonuclease complex	cellular_component	0.50394	1	1	3
GO:1905348	endonuclease complex	cellular_component	0.50394	1	1	3
GO:0006633	fatty acid biosynthetic process	biological_process	0.50458	1	5	23
GO:0030234	enzyme regulator activity	molecular_function	0.50473	1	29	138
GO:0005242	inward rectifier potassium channel activity	molecular_function	0.50713	1	1	3
GO:0099094	ligand-gated cation channel activity	molecular_function	0.50713	1	1	3
GO:0006835	dicarboxylic acid transport	biological_process	0.50776	1	3	12
GO:0008653	lipopolysaccharide metabolic process	biological_process	0.50784	1	5	23
GO:0009103	lipopolysaccharide biosynthetic process	biological_process	0.50784	1	5	23
GO:0006464	cellular protein modification process	biological_process	0.50817	1	376	1716
GO:0036211	protein modification process	biological_process	0.50817	1	376	1716
GO:0099080	supramolecular complex	cellular_component	0.50879	1	3	13
GO:0099081	supramolecular polymer	cellular_component	0.50879	1	3	13
GO:0099512	supramolecular fiber	cellular_component	0.50879	1	3	13
GO:0099513	polymeric cytoskeletal fiber	cellular_component	0.50879	1	3	13
GO:0019064	fusion of virus membrane with host plasma membrane	biological_process	0.5092	1	1	3
GO:0039663	membrane fusion involved in viral entry into host cell	biological_process	0.5092	1	1	3
GO:0044409	entry into host	biological_process	0.5092	1	1	3
GO:0044800	multi-organism membrane fusion	biological_process	0.5092	1	1	3
GO:0044803	multi-organism membrane organization	biological_process	0.5092	1	1	3
GO:0046718	viral entry into host cell	biological_process	0.5092	1	1	3
GO:0061024	membrane organization	biological_process	0.5092	1	1	3
GO:0061025	membrane fusion	biological_process	0.5092	1	1	3
GO:0006826	iron ion transport	biological_process	0.50924	1	3	14
GO:0004143	diacylglycerol kinase activity	molecular_function	0.5094	1	10	47
GO:0006637	acyl-CoA metabolic process	biological_process	0.5098	1	3	13
GO:0035383	thioester metabolic process	biological_process	0.5098	1	3	13
GO:0004411	homogentisate 1,2-dioxygenase activity	molecular_function	0.51181	1	1	3
GO:0006559	L-phenylalanine catabolic process	biological_process	0.51181	1	1	3
GO:0009074	aromatic amino acid family catabolic process	biological_process	0.51181	1	1	3
GO:1902222	erythrose 4-phosphate/phosphoenolpyruvate family amino acid catabolic process	biological_process	0.51181	1	1	3
GO:0017080	sodium channel regulator activity	molecular_function	0.51279	1	1	3
GO:0019871	sodium channel inhibitor activity	molecular_function	0.51279	1	1	3
GO:0016566	obsolete specific transcriptional repressor activity	molecular_function	0.51435	1	1	3
GO:0019748	secondary metabolic process	biological_process	0.51734	1	3	14
GO:0009274	peptidoglycan-based cell wall	cellular_component	0.51986	1	1	3
GO:0005853	eukaryotic translation elongation factor 1 complex	cellular_component	0.52314	1	2	9
GO:0005991	trehalose metabolic process	biological_process	0.52425	1	6	26
GO:0001653	peptide receptor activity	molecular_function	0.52432	1	3	12
GO:0008528	G protein-coupled peptide receptor activity	molecular_function	0.52432	1	3	12
GO:0015267	channel activity	molecular_function	0.52519	1	40	178
GO:0022803	passive transmembrane transporter activity	molecular_function	0.52519	1	40	178
GO:0003871	5-methyltetrahydropteroyltriglutamate-homocysteine S-methyltransferase activity	molecular_function	0.52874	1	1	3
GO:0042085	5-methyltetrahydropteroyltri-L-glutamate-dependent methyltransferase activity	molecular_function	0.52874	1	1	3
GO:0022402	cell cycle process	biological_process	0.53028	1	3	14
GO:0005882	intermediate filament	cellular_component	0.5304	1	1	3
GO:0045111	intermediate filament cytoskeleton	cellular_component	0.5304	1	1	3
GO:0004013	adenosylhomocysteinase activity	molecular_function	0.53048	1	3	13
GO:0016801	hydrolase activity, acting on ether bonds	molecular_function	0.53048	1	3	13
GO:0016802	trialkylsulfonium hydrolase activity	molecular_function	0.53048	1	3	13
GO:0003723	RNA binding	molecular_function	0.53147	1	190	875
GO:0008076	voltage-gated potassium channel complex	cellular_component	0.53355	1	2	8
GO:0034702	ion channel complex	cellular_component	0.53355	1	2	8
GO:0034703	cation channel complex	cellular_component	0.53355	1	2	8
GO:0034705	potassium channel complex	cellular_component	0.53355	1	2	8
GO:1902495	transmembrane transporter complex	cellular_component	0.53355	1	2	8
GO:1990351	transporter complex	cellular_component	0.53355	1	2	8
GO:0006568	tryptophan metabolic process	biological_process	0.53445	1	2	9
GO:0006586	indolalkylamine metabolic process	biological_process	0.53445	1	2	9
GO:0042430	indole-containing compound metabolic process	biological_process	0.53445	1	2	9
GO:0006952	defense response	biological_process	0.53522	1	55	224
GO:0061695	transferase complex, transferring phosphorus-containing groups	cellular_component	0.53646	1	16	81
GO:0008173	RNA methyltransferase activity	molecular_function	0.53717	1	8	40
GO:0009061	anaerobic respiration	biological_process	0.53733	1	6	29
GO:0015948	methanogenesis	biological_process	0.53733	1	6	29
GO:0015975	energy derivation by oxidation of reduced inorganic compounds	biological_process	0.53733	1	6	29
GO:0043447	alkane biosynthetic process	biological_process	0.53733	1	6	29
GO:0016746	transferase activity, transferring acyl groups	molecular_function	0.54111	1	24	122
GO:0007275	multicellular organism development	biological_process	0.54169	1	15	71
GO:0048856	anatomical structure development	biological_process	0.54169	1	15	71
GO:0019205	nucleobase-containing compound kinase activity	molecular_function	0.54236	1	16	73
GO:0008047	enzyme activator activity	molecular_function	0.5474	1	3	14
GO:0009156	ribonucleoside monophosphate biosynthetic process	biological_process	0.54771	1	3	13
GO:0009161	ribonucleoside monophosphate metabolic process	biological_process	0.54771	1	3	13
GO:0006396	RNA processing	biological_process	0.54871	1	28	134
GO:0004040	amidase activity	molecular_function	0.54881	1	4	19
GO:0016765	transferase activity, transferring alkyl or aryl (other than methyl) groups	molecular_function	0.54887	1	11	53
GO:0007049	cell cycle	biological_process	0.54888	1	23	104
GO:0016272	prefoldin complex	cellular_component	0.54906	1	4	19
GO:0044085	cellular component biogenesis	biological_process	0.54914	1	20	102
GO:0016491	oxidoreductase activity	molecular_function	0.54971	1	262	1324
GO:0009064	glutamine family amino acid metabolic process	biological_process	0.55089	1	5	23
GO:0003989	acetyl-CoA carboxylase activity	molecular_function	0.55108	1	1	3
GO:0016421	CoA carboxylase activity	molecular_function	0.55108	1	1	3
GO:0016885	ligase activity, forming carbon-carbon bonds	molecular_function	0.55108	1	1	3
GO:0015698	inorganic anion transport	biological_process	0.55329	1	12	53
GO:0044550	secondary metabolite biosynthetic process	biological_process	0.55385	1	1	4
GO:0005342	organic acid transmembrane transporter activity	molecular_function	0.55459	1	11	54
GO:0046943	carboxylic acid transmembrane transporter activity	molecular_function	0.55459	1	11	54
GO:0005096	GTPase activator activity	molecular_function	0.55566	1	1	4
GO:0008705	methionine synthase activity	molecular_function	0.55653	1	2	7
GO:0042084	5-methyltetrahydrofolate-dependent methyltransferase activity	molecular_function	0.55653	1	2	7
GO:0016161	beta-amylase activity	molecular_function	0.55709	1	3	14
GO:0004573	mannosyl-oligosaccharide glucosidase activity	molecular_function	0.55848	1	1	3
GO:0034220	ion transmembrane transport	biological_process	0.55863	1	3	14
GO:0004866	endopeptidase inhibitor activity	molecular_function	0.55884	1	14	68
GO:0061135	endopeptidase regulator activity	molecular_function	0.55884	1	14	68
GO:0004107	chorismate synthase activity	molecular_function	0.55899	1	1	3
GO:0009404	toxin metabolic process	biological_process	0.55944	1	1	4
GO:0008519	ammonium transmembrane transporter activity	molecular_function	0.55984	1	3	14
GO:0006066	alcohol metabolic process	biological_process	0.56063	1	5	23
GO:0000150	recombinase activity	molecular_function	0.56095	1	1	4
GO:0009112	nucleobase metabolic process	biological_process	0.56132	1	16	79
GO:0008746	NAD(P)+ transhydrogenase activity	molecular_function	0.56191	1	1	2
GO:0016652	oxidoreductase activity, acting on NAD(P)H, NAD(P) as acceptor	molecular_function	0.56191	1	1	2
GO:1990204	oxidoreductase complex	cellular_component	0.56329	1	9	45
GO:0006276	plasmid maintenance	biological_process	0.56452	1	1	4
GO:0008463	formylmethionine deformylase activity	molecular_function	0.56502	1	1	4
GO:0000003	reproduction	biological_process	0.56613	1	7	33
GO:0004109	coproporphyrinogen oxidase activity	molecular_function	0.569	1	1	4
GO:0005665	RNA polymerase II, core complex	cellular_component	0.57046	1	1	3
GO:0005911	cell-cell junction	cellular_component	0.57071	1	1	4
GO:0005921	gap junction	cellular_component	0.57071	1	1	4
GO:0005922	connexin complex	cellular_component	0.57071	1	1	4
GO:0070161	anchoring junction	cellular_component	0.57071	1	1	4
GO:0008883	glutamyl-tRNA reductase activity	molecular_function	0.57092	1	2	9
GO:0032787	monocarboxylic acid metabolic process	biological_process	0.57111	1	27	139
GO:0016628	oxidoreductase activity, acting on the CH-CH group of donors, NAD or NADP as acceptor	molecular_function	0.57135	1	5	26
GO:0009067	aspartate family amino acid biosynthetic process	biological_process	0.5716	1	7	34
GO:0008194	UDP-glycosyltransferase activity	molecular_function	0.57205	1	33	148
GO:0004808	tRNA (5-methylaminomethyl-2-thiouridylate)-methyltransferase activity	molecular_function	0.57223	1	1	4
GO:0015976	carbon utilization	biological_process	0.57439	1	2	10
GO:0003856	3-dehydroquinate synthase activity	molecular_function	0.57468	1	1	4
GO:0005249	voltage-gated potassium channel activity	molecular_function	0.57502	1	5	23
GO:0022843	voltage-gated cation channel activity	molecular_function	0.57502	1	5	23
GO:0016811	hydrolase activity, acting on carbon-nitrogen (but not peptide) bonds, in linear amides	molecular_function	0.57515	1	9	44
GO:0001558	regulation of cell growth	biological_process	0.57577	1	1	4
GO:0005520	insulin-like growth factor binding	molecular_function	0.57577	1	1	4
GO:0016049	cell growth	biological_process	0.57577	1	1	4
GO:0019838	growth factor binding	molecular_function	0.57577	1	1	4
GO:0040007	growth	biological_process	0.57577	1	1	4
GO:0040008	regulation of growth	biological_process	0.57577	1	1	4
GO:0051128	regulation of cellular component organization	biological_process	0.57577	1	1	4
GO:0009063	cellular amino acid catabolic process	biological_process	0.57773	1	4	20
GO:1901606	alpha-amino acid catabolic process	biological_process	0.57773	1	4	20
GO:0006897	endocytosis	biological_process	0.57884	1	4	18
GO:0004932	mating-type factor pheromone receptor activity	molecular_function	0.57894	1	2	9
GO:0007217	tachykinin receptor signaling pathway	biological_process	0.58112	1	3	13
GO:0006576	cellular biogenic amine metabolic process	biological_process	0.58191	1	4	20
GO:0018822	nitrile hydratase activity	molecular_function	0.58257	1	1	3
GO:0009296	obsolete flagellum assembly	biological_process	0.58587	1	3	13
GO:0004807	triose-phosphate isomerase activity	molecular_function	0.58644	1	1	4
GO:0004180	carboxypeptidase activity	molecular_function	0.58716	1	12	64
GO:0008831	dTDP-4-dehydrorhamnose reductase activity	molecular_function	0.58738	1	13	70
GO:0045226	extracellular polysaccharide biosynthetic process	biological_process	0.58738	1	13	70
GO:0046379	extracellular polysaccharide metabolic process	biological_process	0.58738	1	13	70
GO:0004497	monooxygenase activity	molecular_function	0.58983	1	26	128
GO:0034470	ncRNA processing	biological_process	0.59057	1	12	64
GO:0006526	arginine biosynthetic process	biological_process	0.59102	1	2	9
GO:0005839	proteasome core complex	cellular_component	0.59246	1	4	22
GO:0004489	methylenetetrahydrofolate reductase (NAD(P)H) activity	molecular_function	0.5926	1	1	4
GO:0006743	ubiquinone metabolic process	biological_process	0.59686	1	2	9
GO:0006744	ubiquinone biosynthetic process	biological_process	0.59686	1	2	9
GO:0042180	cellular ketone metabolic process	biological_process	0.59686	1	2	9
GO:0042181	ketone biosynthetic process	biological_process	0.59686	1	2	9
GO:1901661	quinone metabolic process	biological_process	0.59686	1	2	9
GO:1901663	quinone biosynthetic process	biological_process	0.59686	1	2	9
GO:0030545	receptor regulator activity	molecular_function	0.59999	1	18	85
GO:0030546	signaling receptor activator activity	molecular_function	0.59999	1	18	85
GO:0048018	receptor ligand activity	molecular_function	0.59999	1	18	85
GO:0030414	peptidase inhibitor activity	molecular_function	0.60101	1	14	69
GO:0061134	peptidase regulator activity	molecular_function	0.60101	1	14	69
GO:0005261	cation channel activity	molecular_function	0.60312	1	9	41
GO:0016987	sigma factor activity	molecular_function	0.60475	1	2	8
GO:0004846	urate oxidase activity	molecular_function	0.60476	1	1	4
GO:0016663	oxidoreductase activity, acting on other nitrogenous compounds as donors, oxygen as acceptor	molecular_function	0.60476	1	1	4
GO:0008271	secondary active sulfate transmembrane transporter activity	molecular_function	0.60656	1	4	19
GO:0008272	sulfate transport	biological_process	0.60656	1	4	19
GO:0015116	sulfate transmembrane transporter activity	molecular_function	0.60656	1	4	19
GO:0072348	sulfur compound transport	biological_process	0.60656	1	4	19
GO:1901682	sulfur compound transmembrane transporter activity	molecular_function	0.60656	1	4	19
GO:0006096	glycolytic process	biological_process	0.60737	1	14	73
GO:0006165	nucleoside diphosphate phosphorylation	biological_process	0.60737	1	14	73
GO:0006757	ATP generation from ADP	biological_process	0.60737	1	14	73
GO:0009135	purine nucleoside diphosphate metabolic process	biological_process	0.60737	1	14	73
GO:0009179	purine ribonucleoside diphosphate metabolic process	biological_process	0.60737	1	14	73
GO:0009185	ribonucleoside diphosphate metabolic process	biological_process	0.60737	1	14	73
GO:0046031	ADP metabolic process	biological_process	0.60737	1	14	73
GO:0046939	nucleotide phosphorylation	biological_process	0.60737	1	14	73
GO:0004655	porphobilinogen synthase activity	molecular_function	0.6113	1	1	4
GO:0004133	glycogen debranching enzyme activity	molecular_function	0.61167	1	1	4
GO:0004134	4-alpha-glucanotransferase activity	molecular_function	0.61167	1	1	4
GO:0000049	tRNA binding	molecular_function	0.61412	1	1	4
GO:0000226	microtubule cytoskeleton organization	biological_process	0.61443	1	2	10
GO:0005874	microtubule	cellular_component	0.61443	1	2	10
GO:0019200	carbohydrate kinase activity	molecular_function	0.61447	1	4	21
GO:0009512	cytochrome b6f complex	cellular_component	0.61697	1	2	10
GO:0070069	cytochrome complex	cellular_component	0.61697	1	2	10
GO:0003725	double-stranded RNA binding	molecular_function	0.61712	1	5	21
GO:0007059	chromosome segregation	biological_process	0.6188	1	33	134
GO:0015297	antiporter activity	molecular_function	0.61917	1	23	115
GO:0006355	regulation of transcription, DNA-templated	biological_process	0.62001	1	285	1382
GO:0051252	regulation of RNA metabolic process	biological_process	0.62001	1	285	1382
GO:1903506	regulation of nucleic acid-templated transcription	biological_process	0.62001	1	285	1382
GO:2001141	regulation of RNA biosynthetic process	biological_process	0.62001	1	285	1382
GO:0018205	peptidyl-lysine modification	biological_process	0.62003	1	1	4
GO:0051604	protein maturation	biological_process	0.62003	1	1	4
GO:0016499	orexin receptor activity	molecular_function	0.6228	1	1	3
GO:0003955	NAD(P)H dehydrogenase (quinone) activity	molecular_function	0.62353	1	2	11
GO:0003724	RNA helicase activity	molecular_function	0.62455	1	50	224
GO:0004652	polynucleotide adenylyltransferase activity	molecular_function	0.62465	1	3	13
GO:0031974	membrane-enclosed lumen	cellular_component	0.62537	1	12	65
GO:0043233	organelle lumen	cellular_component	0.62537	1	12	65
GO:0070013	intracellular organelle lumen	cellular_component	0.62537	1	12	65
GO:0019219	regulation of nucleobase-containing compound metabolic process	biological_process	0.62592	1	286	1388
GO:0005185	neurohypophyseal hormone activity	molecular_function	0.62683	1	1	4
GO:0008170	N-methyltransferase activity	molecular_function	0.62747	1	10	55
GO:0004179	obsolete membrane alanyl aminopeptidase activity	molecular_function	0.62762	1	2	9
GO:0016051	carbohydrate biosynthetic process	biological_process	0.62775	1	56	273
GO:0000097	sulfur amino acid biosynthetic process	biological_process	0.62791	1	3	13
GO:0009086	methionine biosynthetic process	biological_process	0.62791	1	3	13
GO:0004386	helicase activity	molecular_function	0.62875	1	91	389
GO:0019080	viral gene expression	biological_process	0.6289	1	5	24
GO:0004289	obsolete subtilase activity	molecular_function	0.629	1	22	105
GO:0016831	carboxy-lyase activity	molecular_function	0.63084	1	20	103
GO:1901681	sulfur compound binding	molecular_function	0.63105	1	2	10
GO:0006305	DNA alkylation	biological_process	0.63168	1	7	32
GO:0006306	DNA methylation	biological_process	0.63168	1	7	32
GO:0032259	methylation	biological_process	0.63168	1	7	32
GO:0043414	macromolecule methylation	biological_process	0.63168	1	7	32
GO:0044728	DNA methylation or demethylation	biological_process	0.63168	1	7	32
GO:0044272	sulfur compound biosynthetic process	biological_process	0.63192	1	25	126
GO:0008514	organic anion transmembrane transporter activity	molecular_function	0.6322	1	11	57
GO:0044242	cellular lipid catabolic process	biological_process	0.63333	1	2	10
GO:0008703	5-amino-6-(5-phosphoribosylamino)uracil reductase activity	molecular_function	0.63443	1	1	4
GO:0009123	nucleoside monophosphate metabolic process	biological_process	0.63496	1	4	19
GO:0009124	nucleoside monophosphate biosynthetic process	biological_process	0.63496	1	4	19
GO:0034062	5-3 RNA polymerase activity	molecular_function	0.63612	1	40	181
GO:0097747	RNA polymerase activity	molecular_function	0.63612	1	40	181
GO:0003782	obsolete F-actin capping activity	molecular_function	0.63642	1	1	5
GO:0008290	F-actin capping protein complex	cellular_component	0.63642	1	1	5
GO:0030029	actin filament-based process	biological_process	0.63642	1	1	5
GO:0030036	actin cytoskeleton organization	biological_process	0.63642	1	1	5
GO:0008113	peptide-methionine (S)-S-oxide reductase activity	molecular_function	0.63796	1	1	5
GO:0016671	oxidoreductase activity, acting on a sulfur group of donors, disulfide as acceptor	molecular_function	0.63796	1	1	5
GO:0006493	protein O-linked glycosylation	biological_process	0.63884	1	1	4
GO:0043903	regulation of symbiotic process	biological_process	0.64141	1	1	4
GO:0090407	organophosphate biosynthetic process	biological_process	0.64201	1	37	177
GO:0006308	DNA catabolic process	biological_process	0.64213	1	13	69
GO:0004086	obsolete carbamoyl-phosphate synthase activity	molecular_function	0.64259	1	2	10
GO:0003702	obsolete RNA polymerase II transcription factor activity	molecular_function	0.64303	1	7	38
GO:0016624	oxidoreductase activity, acting on the aldehyde or oxo group of donors, disulfide as acceptor	molecular_function	0.64321	1	3	15
GO:0016810	hydrolase activity, acting on carbon-nitrogen (but not peptide) bonds	molecular_function	0.64392	1	19	98
GO:0006820	anion transport	biological_process	0.64569	1	40	202
GO:0044419	interspecies interaction between organisms	biological_process	0.64604	1	97	424
GO:1902494	catalytic complex	cellular_component	0.64622	1	67	336
GO:0043412	macromolecule modification	biological_process	0.64624	1	422	1926
GO:0004379	glycylpeptide N-tetradecanoyltransferase activity	molecular_function	0.64654	1	1	5
GO:0006497	protein lipidation	biological_process	0.64654	1	1	5
GO:0006498	N-terminal protein lipidation	biological_process	0.64654	1	1	5
GO:0006499	N-terminal protein myristoylation	biological_process	0.64654	1	1	5
GO:0018377	protein myristoylation	biological_process	0.64654	1	1	5
GO:0019107	myristoyltransferase activity	molecular_function	0.64654	1	1	5
GO:0031365	N-terminal protein amino acid modification	biological_process	0.64654	1	1	5
GO:0042158	lipoprotein biosynthetic process	biological_process	0.64654	1	1	5
GO:0043543	protein acylation	biological_process	0.64654	1	1	5
GO:0006090	pyruvate metabolic process	biological_process	0.64729	1	14	75
GO:0070851	growth factor receptor binding	molecular_function	0.64756	1	4	19
GO:0015947	methane metabolic process	biological_process	0.64758	1	6	32
GO:0043446	cellular alkane metabolic process	biological_process	0.64758	1	6	32
GO:0003840	obsolete gamma-glutamyltransferase activity	molecular_function	0.64891	1	1	5
GO:0010468	regulation of gene expression	biological_process	0.64894	1	286	1393
GO:0030054	cell junction	cellular_component	0.64973	1	1	5
GO:0000502	proteasome complex	cellular_component	0.65073	1	5	28
GO:1905368	peptidase complex	cellular_component	0.65073	1	5	28
GO:1905369	endopeptidase complex	cellular_component	0.65073	1	5	28
GO:0080090	regulation of primary metabolic process	biological_process	0.65122	1	288	1403
GO:0003849	3-deoxy-7-phosphoheptulonate synthase activity	molecular_function	0.65203	1	1	4
GO:0008603	cAMP-dependent protein kinase regulator activity	molecular_function	0.65231	1	1	4
GO:0019207	kinase regulator activity	molecular_function	0.65256	1	3	15
GO:0019887	protein kinase regulator activity	molecular_function	0.65256	1	3	15
GO:0004045	aminoacyl-tRNA hydrolase activity	molecular_function	0.6535	1	1	5
GO:0015994	chlorophyll metabolic process	biological_process	0.65444	1	25	117
GO:0015995	chlorophyll biosynthetic process	biological_process	0.65444	1	25	117
GO:0016851	magnesium chelatase activity	molecular_function	0.65444	1	25	117
GO:0051002	ligase activity, forming nitrogen-metal bonds	molecular_function	0.65444	1	25	117
GO:0051003	ligase activity, forming nitrogen-metal bonds, forming coordination complexes	molecular_function	0.65444	1	25	117
GO:0009308	amine metabolic process	biological_process	0.65455	1	4	22
GO:0044106	cellular amine metabolic process	biological_process	0.65455	1	4	22
GO:0004803	transposase activity	molecular_function	0.65472	1	4	20
GO:0006313	transposition, DNA-mediated	biological_process	0.65498	1	2	11
GO:0032196	transposition	biological_process	0.65498	1	2	11
GO:0005415	nucleoside:sodium symporter activity	molecular_function	0.65502	1	1	4
GO:0007017	microtubule-based process	biological_process	0.65751	1	4	23
GO:0004198	calcium-dependent cysteine-type endopeptidase activity	molecular_function	0.66003	1	1	4
GO:0008417	fucosyltransferase activity	molecular_function	0.66119	1	5	26
GO:0019087	transformation of host cell by virus	biological_process	0.6613	1	1	5
GO:0051171	regulation of nitrogen compound metabolic process	biological_process	0.6614	1	287	1400
GO:0005905	clathrin-coated pit	cellular_component	0.66295	1	1	4
GO:0098590	plasma membrane region	cellular_component	0.66295	1	1	4
GO:0016563	obsolete transcription activator activity	molecular_function	0.66656	1	7	34
GO:0002376	immune system process	biological_process	0.66728	1	11	56
GO:0006955	immune response	biological_process	0.66728	1	11	56
GO:0006760	folic acid-containing compound metabolic process	biological_process	0.66771	1	5	28
GO:0042558	pteridine-containing compound metabolic process	biological_process	0.66771	1	5	28
GO:0000747	conjugation with cellular fusion	biological_process	0.66863	1	1	5
GO:0140253	cell-cell fusion	biological_process	0.66863	1	1	5
GO:0004549	tRNA-specific ribonuclease activity	molecular_function	0.66997	1	1	5
GO:0007050	cell cycle arrest	biological_process	0.67049	1	2	11
GO:0045786	negative regulation of cell cycle	biological_process	0.67049	1	2	11
GO:0051726	regulation of cell cycle	biological_process	0.67049	1	2	11
GO:0009889	regulation of biosynthetic process	biological_process	0.6736	1	294	1429
GO:0010556	regulation of macromolecule biosynthetic process	biological_process	0.6736	1	294	1429
GO:0031326	regulation of cellular biosynthetic process	biological_process	0.6736	1	294	1429
GO:2000112	regulation of cellular macromolecule biosynthetic process	biological_process	0.6736	1	294	1429
GO:0000428	DNA-directed RNA polymerase complex	cellular_component	0.67461	1	10	56
GO:0005654	nucleoplasm	cellular_component	0.67461	1	10	56
GO:0016591	RNA polymerase II, holoenzyme	cellular_component	0.67461	1	10	56
GO:0030880	RNA polymerase complex	cellular_component	0.67461	1	10	56
GO:0031981	nuclear lumen	cellular_component	0.67461	1	10	56
GO:0055029	nuclear DNA-directed RNA polymerase complex	cellular_component	0.67461	1	10	56
GO:0019222	regulation of metabolic process	biological_process	0.67572	1	296	1439
GO:0071944	cell periphery	cellular_component	0.67621	1	28	139
GO:0000394	RNA splicing, via endonucleolytic cleavage and ligation	biological_process	0.67658	1	1	5
GO:0006388	tRNA splicing, via endonucleolytic cleavage and ligation	biological_process	0.67658	1	1	5
GO:0005984	disaccharide metabolic process	biological_process	0.67728	1	8	39
GO:0006842	tricarboxylic acid transport	biological_process	0.67828	1	3	16
GO:0015137	citrate transmembrane transporter activity	molecular_function	0.67828	1	3	16
GO:0015142	tricarboxylic acid transmembrane transporter activity	molecular_function	0.67828	1	3	16
GO:0015746	citrate transport	biological_process	0.67828	1	3	16
GO:0007596	blood coagulation	biological_process	0.67873	1	1	4
GO:0007599	hemostasis	biological_process	0.67873	1	1	4
GO:0042060	wound healing	biological_process	0.67873	1	1	4
GO:0050817	coagulation	biological_process	0.67873	1	1	4
GO:0050878	regulation of body fluid levels	biological_process	0.67873	1	1	4
GO:0006948	induction by virus of host cell-cell fusion	biological_process	0.67882	1	2	10
GO:0019039	obsolete viral-cell fusion molecule activity	molecular_function	0.67882	1	2	10
GO:0000323	lytic vacuole	cellular_component	0.67897	1	1	5
GO:0005764	lysosome	cellular_component	0.67897	1	1	5
GO:0042221	response to chemical	biological_process	0.68247	1	37	201
GO:0016774	phosphotransferase activity, carboxyl group as acceptor	molecular_function	0.6829	1	1	5
GO:0042546	cell wall biogenesis	biological_process	0.68367	1	6	31
GO:0015018	galactosylgalactosylxylosylprotein 3-beta-glucuronosyltransferase activity	molecular_function	0.68432	1	1	5
GO:0015020	glucuronosyltransferase activity	molecular_function	0.68432	1	1	5
GO:0031323	regulation of cellular metabolic process	biological_process	0.6855	1	295	1436
GO:0060255	regulation of macromolecule metabolic process	biological_process	0.6855	1	295	1436
GO:0016747	transferase activity, transferring acyl groups other than amino-acyl groups	molecular_function	0.68719	1	19	105
GO:0008083	growth factor activity	molecular_function	0.68929	1	4	20
GO:0032991	protein-containing complex	cellular_component	0.68962	1	182	872
GO:0006855	drug transmembrane transport	biological_process	0.68976	1	13	73
GO:0015893	drug transport	biological_process	0.68976	1	13	73
GO:0042493	response to drug	biological_process	0.68976	1	13	73
GO:0009605	response to external stimulus	biological_process	0.69028	1	63	274
GO:0007586	digestion	biological_process	0.6914	1	1	5
GO:0019048	modulation by virus of host process	biological_process	0.69208	1	5	27
GO:0035821	modulation of process of other organism	biological_process	0.69208	1	5	27
GO:0044003	modulation by symbiont of host process	biological_process	0.69208	1	5	27
GO:0051817	modulation of process of other organism involved in symbiotic interaction	biological_process	0.69208	1	5	27
GO:0006525	arginine metabolic process	biological_process	0.69233	1	2	11
GO:0009309	amine biosynthetic process	biological_process	0.69241	1	2	11
GO:0042401	cellular biogenic amine biosynthetic process	biological_process	0.69241	1	2	11
GO:0008236	serine-type peptidase activity	molecular_function	0.69318	1	35	193
GO:0016825	hydrolase activity, acting on acid phosphorus-nitrogen bonds	molecular_function	0.69318	1	35	193
GO:0017171	serine hydrolase activity	molecular_function	0.69318	1	35	193
GO:0009225	nucleotide-sugar metabolic process	biological_process	0.69378	1	39	221
GO:0006873	cellular ion homeostasis	biological_process	0.69524	1	2	12
GO:0006875	cellular metal ion homeostasis	biological_process	0.69524	1	2	12
GO:0006879	cellular iron ion homeostasis	biological_process	0.69524	1	2	12
GO:0030003	cellular cation homeostasis	biological_process	0.69524	1	2	12
GO:0046916	cellular transition metal ion homeostasis	biological_process	0.69524	1	2	12
GO:0055065	metal ion homeostasis	biological_process	0.69524	1	2	12
GO:0055072	iron ion homeostasis	biological_process	0.69524	1	2	12
GO:0055076	transition metal ion homeostasis	biological_process	0.69524	1	2	12
GO:0055082	cellular chemical homeostasis	biological_process	0.69524	1	2	12
GO:0019439	aromatic compound catabolic process	biological_process	0.69651	1	14	77
GO:0004743	pyruvate kinase activity	molecular_function	0.70172	1	3	17
GO:0034655	nucleobase-containing compound catabolic process	biological_process	0.70216	1	13	72
GO:0016052	carbohydrate catabolic process	biological_process	0.7027	1	18	99
GO:0009627	systemic acquired resistance	biological_process	0.70295	1	1	6
GO:0009814	defense response, incompatible interaction	biological_process	0.70295	1	1	6
GO:0045087	innate immune response	biological_process	0.70295	1	1	6
GO:0006366	transcription by RNA polymerase II	biological_process	0.70333	1	11	59
GO:0000175	3-5-exoribonuclease activity	molecular_function	0.70447	1	2	11
GO:0004532	exoribonuclease activity	molecular_function	0.70447	1	2	11
GO:0016896	exoribonuclease activity, producing 5-phosphomonoesters	molecular_function	0.70447	1	2	11
GO:0006935	chemotaxis	biological_process	0.70455	1	9	51
GO:0042330	taxis	biological_process	0.70455	1	9	51
GO:0004127	cytidylate kinase activity	molecular_function	0.70573	1	7	37
GO:0042451	purine nucleoside biosynthetic process	biological_process	0.70692	1	1	6
GO:0046129	purine ribonucleoside biosynthetic process	biological_process	0.70692	1	1	6
GO:1901070	guanosine-containing compound biosynthetic process	biological_process	0.70692	1	1	6
GO:0016469	proton-transporting two-sector ATPase complex	cellular_component	0.70707	1	3	17
GO:0003998	acylphosphatase activity	molecular_function	0.71017	1	1	4
GO:0007517	muscle organ development	biological_process	0.7109	1	1	5
GO:0048513	animal organ development	biological_process	0.7109	1	1	5
GO:0048731	system development	biological_process	0.7109	1	1	5
GO:0061061	muscle structure development	biological_process	0.7109	1	1	5
GO:0003711	transcription elongation regulator activity	molecular_function	0.71111	1	1	6
GO:0004540	ribonuclease activity	molecular_function	0.7119	1	13	70
GO:0090575	RNA polymerase II transcription regulator complex	cellular_component	0.71295	1	9	53
GO:0004888	transmembrane signaling receptor activity	molecular_function	0.71302	1	60	259
GO:0004607	phosphatidylcholine-sterol O-acyltransferase activity	molecular_function	0.71422	1	5	29
GO:0007276	gamete generation	biological_process	0.71538	1	2	11
GO:0032504	multicellular organism reproduction	biological_process	0.71538	1	2	11
GO:0048609	multicellular organismal reproductive process	biological_process	0.71538	1	2	11
GO:0004295	obsolete trypsin activity	molecular_function	0.71591	1	2	12
GO:0003911	DNA ligase (NAD+) activity	molecular_function	0.71608	1	1	6
GO:0032774	RNA biosynthetic process	biological_process	0.71722	1	299	1473
GO:0008725	DNA-3-methyladenine glycosylase activity	molecular_function	0.7175	1	1	6
GO:0043733	DNA-3-methylbase glycosylase activity	molecular_function	0.7175	1	1	6
GO:0003777	microtubule motor activity	molecular_function	0.71852	1	2	13
GO:0007602	phototransduction	biological_process	0.71921	1	2	13
GO:0009581	detection of external stimulus	biological_process	0.71921	1	2	13
GO:0009582	detection of abiotic stimulus	biological_process	0.71921	1	2	13
GO:0009583	detection of light stimulus	biological_process	0.71921	1	2	13
GO:0051606	detection of stimulus	biological_process	0.71921	1	2	13
GO:0009116	nucleoside metabolic process	biological_process	0.72039	1	8	47
GO:1901657	glycosyl compound metabolic process	biological_process	0.72039	1	8	47
GO:0008107	galactoside 2-alpha-L-fucosyltransferase activity	molecular_function	0.72093	1	4	22
GO:0031127	alpha-(1,2)-fucosyltransferase activity	molecular_function	0.72093	1	4	22
GO:0005956	protein kinase CK2 complex	cellular_component	0.7233	1	1	6
GO:0008605	obsolete protein kinase CK2 regulator activity	molecular_function	0.7233	1	1	6
GO:0004725	protein tyrosine phosphatase activity	molecular_function	0.72549	1	5	26
GO:0006023	aminoglycan biosynthetic process	biological_process	0.7263	1	2	11
GO:0006024	glycosaminoglycan biosynthetic process	biological_process	0.7263	1	2	11
GO:0009252	peptidoglycan biosynthetic process	biological_process	0.7263	1	2	11
GO:0009273	peptidoglycan-based cell wall biogenesis	biological_process	0.7263	1	2	11
GO:0044038	cell wall macromolecule biosynthetic process	biological_process	0.7263	1	2	11
GO:0070589	cellular component macromolecule biosynthetic process	biological_process	0.7263	1	2	11
GO:0006351	transcription, DNA-templated	biological_process	0.7276	1	298	1470
GO:0097659	nucleic acid-templated transcription	biological_process	0.7276	1	298	1470
GO:0008535	respiratory chain complex IV assembly	biological_process	0.72903	1	1	6
GO:0016773	phosphotransferase activity, alcohol group as acceptor	molecular_function	0.73126	1	350	1625
GO:0009538	photosystem I reaction center	cellular_component	0.73376	1	3	17
GO:0009072	aromatic amino acid family metabolic process	biological_process	0.73613	1	12	69
GO:0003830	beta-1,4-mannosylglycoprotein 4-beta-N-acetylglucosaminyltransferase activity	molecular_function	0.73639	1	1	5
GO:0007283	spermatogenesis	biological_process	0.73675	1	1	6
GO:0048232	male gamete generation	biological_process	0.73675	1	1	6
GO:0044270	cellular nitrogen compound catabolic process	biological_process	0.73725	1	13	74
GO:0004329	formate-tetrahydrofolate ligase activity	molecular_function	0.73751	1	1	6
GO:0005727	extrachromosomal circular DNA	cellular_component	0.73817	1	2	11
GO:0046821	extrachromosomal DNA	cellular_component	0.73817	1	2	11
GO:0009522	photosystem I	cellular_component	0.73901	1	5	27
GO:0006367	transcription initiation from RNA polymerase II promoter	biological_process	0.73909	1	10	56
GO:0016999	antibiotic metabolic process	biological_process	0.73971	1	4	25
GO:0017000	antibiotic biosynthetic process	biological_process	0.73971	1	4	25
GO:0017144	drug metabolic process	biological_process	0.73971	1	4	25
GO:0006400	tRNA modification	biological_process	0.74038	1	1	6
GO:0008479	queuine tRNA-ribosyltransferase activity	molecular_function	0.74038	1	1	6
GO:0004635	phosphoribosyl-AMP cyclohydrolase activity	molecular_function	0.74204	1	1	6
GO:0008825	cyclopropane-fatty-acyl-phospholipid synthase activity	molecular_function	0.74276	1	5	30
GO:0016218	obsolete polyketide synthase activity	molecular_function	0.74333	1	3	20
GO:0004345	glucose-6-phosphate dehydrogenase activity	molecular_function	0.74396	1	1	6
GO:0009163	nucleoside biosynthetic process	biological_process	0.74496	1	2	13
GO:0042455	ribonucleoside biosynthetic process	biological_process	0.74496	1	2	13
GO:1901659	glycosyl compound biosynthetic process	biological_process	0.74496	1	2	13
GO:0006913	nucleocytoplasmic transport	biological_process	0.74538	1	4	23
GO:0051169	nuclear transport	biological_process	0.74538	1	4	23
GO:1901361	organic cyclic compound catabolic process	biological_process	0.74777	1	14	80
GO:0006282	regulation of DNA repair	biological_process	0.74872	1	1	6
GO:0051052	regulation of DNA metabolic process	biological_process	0.74872	1	1	6
GO:0080134	regulation of response to stress	biological_process	0.74872	1	1	6
GO:0080135	regulation of cellular response to stress	biological_process	0.74872	1	1	6
GO:2001020	regulation of response to DNA damage stimulus	biological_process	0.74872	1	1	6
GO:0004605	phosphatidate cytidylyltransferase activity	molecular_function	0.74884	1	1	6
GO:0070567	cytidylyltransferase activity	molecular_function	0.74884	1	1	6
GO:0003993	acid phosphatase activity	molecular_function	0.75104	1	1	6
GO:0003968	RNA-directed 5-3 RNA polymerase activity	molecular_function	0.75119	1	16	74
GO:0009532	plastid stroma	cellular_component	0.75128	1	1	7
GO:0009570	chloroplast stroma	cellular_component	0.75128	1	1	7
GO:0009573	chloroplast ribulose bisphosphate carboxylase complex	cellular_component	0.75128	1	1	7
GO:0015977	carbon fixation	biological_process	0.75128	1	1	7
GO:0016984	ribulose-bisphosphate carboxylase activity	molecular_function	0.75128	1	1	7
GO:0048492	ribulose bisphosphate carboxylase complex	cellular_component	0.75128	1	1	7
GO:0006814	sodium ion transport	biological_process	0.75144	1	14	76
GO:0003935	GTP cyclohydrolase II activity	molecular_function	0.75332	1	1	6
GO:0055085	transmembrane transport	biological_process	0.75413	1	16	92
GO:0006888	endoplasmic reticulum to Golgi vesicle-mediated transport	biological_process	0.75471	1	1	7
GO:0000272	polysaccharide catabolic process	biological_process	0.75578	1	4	25
GO:0016614	oxidoreductase activity, acting on CH-OH group of donors	molecular_function	0.75591	1	72	398
GO:0016286	small conductance calcium-activated potassium channel activity	molecular_function	0.75651	1	1	5
GO:0016301	kinase activity	molecular_function	0.75661	1	372	1726
GO:0004806	triglyceride lipase activity	molecular_function	0.7576	1	13	77
GO:0009396	folic acid-containing compound biosynthetic process	biological_process	0.75808	1	4	25
GO:0042559	pteridine-containing compound biosynthetic process	biological_process	0.75808	1	4	25
GO:0034637	cellular carbohydrate biosynthetic process	biological_process	0.75828	1	40	203
GO:0016857	racemase and epimerase activity, acting on carbohydrates and derivatives	molecular_function	0.75878	1	1	7
GO:0004860	protein kinase inhibitor activity	molecular_function	0.75893	1	2	12
GO:0019210	kinase inhibitor activity	molecular_function	0.75893	1	2	12
GO:0004612	phosphoenolpyruvate carboxykinase (ATP) activity	molecular_function	0.75958	1	1	7
GO:0005971	ribonucleoside-diphosphate reductase complex	cellular_component	0.76221	1	2	11
GO:0006979	response to oxidative stress	biological_process	0.76263	1	20	119
GO:0004672	protein kinase activity	molecular_function	0.76277	1	319	1482
GO:0004185	serine-type carboxypeptidase activity	molecular_function	0.76312	1	10	61
GO:0070008	serine-type exopeptidase activity	molecular_function	0.76312	1	10	61
GO:0006230	TMP biosynthetic process	biological_process	0.76369	1	1	6
GO:0009173	pyrimidine ribonucleoside monophosphate metabolic process	biological_process	0.76369	1	1	6
GO:0009174	pyrimidine ribonucleoside monophosphate biosynthetic process	biological_process	0.76369	1	1	6
GO:0046044	TMP metabolic process	biological_process	0.76369	1	1	6
GO:0015926	glucosidase activity	molecular_function	0.767	1	1	6
GO:1901565	organonitrogen compound catabolic process	biological_process	0.76821	1	28	151
GO:0003905	alkylbase DNA N-glycosylase activity	molecular_function	0.76926	1	1	7
GO:0019104	DNA N-glycosylase activity	molecular_function	0.76926	1	1	7
GO:0004601	peroxidase activity	molecular_function	0.76945	1	21	125
GO:0016684	oxidoreductase activity, acting on peroxide as acceptor	molecular_function	0.76945	1	21	125
GO:0004765	shikimate kinase activity	molecular_function	0.76965	1	2	12
GO:0016854	racemase and epimerase activity	molecular_function	0.76978	1	2	14
GO:0016742	hydroxymethyl-, formyl- and related transferase activity	molecular_function	0.7707	1	3	20
GO:0006771	riboflavin metabolic process	biological_process	0.77128	1	3	19
GO:0009231	riboflavin biosynthetic process	biological_process	0.77128	1	3	19
GO:0042726	flavin-containing compound metabolic process	biological_process	0.77128	1	3	19
GO:0042727	flavin-containing compound biosynthetic process	biological_process	0.77128	1	3	19
GO:0030312	external encapsulating structure	cellular_component	0.77369	1	15	88
GO:0016616	oxidoreductase activity, acting on the CH-OH group of donors, NAD or NADP as acceptor	molecular_function	0.77438	1	70	390
GO:0016855	racemase and epimerase activity, acting on amino acids and derivatives	molecular_function	0.77477	1	1	7
GO:0006869	lipid transport	biological_process	0.77516	1	3	20
GO:0010876	lipid localization	biological_process	0.77516	1	3	20
GO:0016874	ligase activity	molecular_function	0.77549	1	77	384
GO:0042398	cellular modified amino acid biosynthetic process	biological_process	0.77605	1	6	37
GO:0004565	beta-galactosidase activity	molecular_function	0.77652	1	7	40
GO:0009341	beta-galactosidase complex	cellular_component	0.77652	1	7	40
GO:0015925	galactosidase activity	molecular_function	0.77652	1	7	40
GO:0016705	oxidoreductase activity, acting on paired donors, with incorporation or reduction of molecular oxygen	molecular_function	0.77722	1	6	37
GO:0009057	macromolecule catabolic process	biological_process	0.77832	1	46	246
GO:0009056	catabolic process	biological_process	0.77887	1	72	383
GO:1901575	organic substance catabolic process	biological_process	0.77887	1	72	383
GO:0044764	multi-organism cellular process	biological_process	0.77908	1	2	13
GO:0071554	cell wall organization or biogenesis	biological_process	0.77937	1	26	147
GO:0000271	polysaccharide biosynthetic process	biological_process	0.77945	1	35	181
GO:0005102	signaling receptor binding	molecular_function	0.77957	1	20	104
GO:0008889	glycerophosphodiester phosphodiesterase activity	molecular_function	0.77962	1	1	7
GO:0006338	chromatin remodeling	biological_process	0.77963	1	1	7
GO:0015291	secondary active transmembrane transporter activity	molecular_function	0.78069	1	37	194
GO:0006950	response to stress	biological_process	0.78137	1	170	811
GO:0006275	regulation of DNA replication	biological_process	0.78153	1	11	52
GO:0019054	modulation by virus of host cellular process	biological_process	0.78194	1	2	12
GO:0044068	modulation by symbiont of host cellular process	biological_process	0.78194	1	2	12
GO:0003674	molecular_function	molecular_function	0.78195	1	2866	13880
GO:0019725	cellular homeostasis	biological_process	0.78288	1	2	14
GO:0006777	Mo-molybdopterin cofactor biosynthetic process	biological_process	0.78507	1	9	44
GO:0019720	Mo-molybdopterin cofactor metabolic process	biological_process	0.78507	1	9	44
GO:0043545	molybdopterin cofactor metabolic process	biological_process	0.78507	1	9	44
GO:0051189	prosthetic group metabolic process	biological_process	0.78507	1	9	44
GO:0046700	heterocycle catabolic process	biological_process	0.78521	1	13	77
GO:0016740	transferase activity	molecular_function	0.7855	1	708	3377
GO:0006885	regulation of pH	biological_process	0.78562	1	6	32
GO:0015298	solute:cation antiporter activity	molecular_function	0.78562	1	6	32
GO:0015299	solute:proton antiporter activity	molecular_function	0.78562	1	6	32
GO:0055067	monovalent inorganic cation homeostasis	biological_process	0.78562	1	6	32
GO:0048878	chemical homeostasis	biological_process	0.78567	1	8	44
GO:0050801	ion homeostasis	biological_process	0.78567	1	8	44
GO:0055080	cation homeostasis	biological_process	0.78567	1	8	44
GO:0098771	inorganic ion homeostasis	biological_process	0.78567	1	8	44
GO:0006606	protein import into nucleus	biological_process	0.78573	1	3	20
GO:0017038	protein import	biological_process	0.78573	1	3	20
GO:0033365	protein localization to organelle	biological_process	0.78573	1	3	20
GO:0034504	protein localization to nucleus	biological_process	0.78573	1	3	20
GO:0051170	import into nucleus	biological_process	0.78573	1	3	20
GO:0072594	establishment of protein localization to organelle	biological_process	0.78573	1	3	20
GO:0065008	regulation of biological quality	biological_process	0.78672	1	10	54
GO:0006558	L-phenylalanine metabolic process	biological_process	0.78705	1	1	7
GO:1902221	erythrose 4-phosphate/phosphoenolpyruvate family amino acid metabolic process	biological_process	0.78705	1	1	7
GO:0008537	proteasome activator complex	cellular_component	0.78725	1	1	6
GO:0008538	obsolete proteasome activator activity	molecular_function	0.78725	1	1	6
GO:0022624	proteasome accessory complex	cellular_component	0.78725	1	1	6
GO:0008616	queuosine biosynthetic process	biological_process	0.78745	1	1	7
GO:0046116	queuosine metabolic process	biological_process	0.78745	1	1	7
GO:0005184	neuropeptide hormone activity	molecular_function	0.78829	1	1	6
GO:0005773	vacuole	cellular_component	0.78948	1	1	7
GO:0001101	response to acid chemical	biological_process	0.79032	1	10	64
GO:0009415	response to water	biological_process	0.79032	1	10	64
GO:1901700	response to oxygen-containing compound	biological_process	0.79032	1	10	64
GO:0008270	zinc ion binding	molecular_function	0.79132	1	48	256
GO:0009129	pyrimidine nucleoside monophosphate metabolic process	biological_process	0.79247	1	2	12
GO:0009130	pyrimidine nucleoside monophosphate biosynthetic process	biological_process	0.79247	1	2	12
GO:0015276	ligand-gated ion channel activity	molecular_function	0.79392	1	10	53
GO:0022834	ligand-gated channel activity	molecular_function	0.79392	1	10	53
GO:0005351	carbohydrate:proton symporter activity	molecular_function	0.7946	1	2	12
GO:0005402	carbohydrate:cation symporter activity	molecular_function	0.7946	1	2	12
GO:0015295	solute:proton symporter activity	molecular_function	0.7946	1	2	12
GO:0004861	cyclin-dependent protein serine/threonine kinase inhibitor activity	molecular_function	0.79583	1	1	7
GO:0016538	cyclin-dependent protein serine/threonine kinase regulator activity	molecular_function	0.79583	1	1	7
GO:0018193	peptidyl-amino acid modification	biological_process	0.79585	1	1	7
GO:0006261	DNA-dependent DNA replication	biological_process	0.79678	1	31	158
GO:0003896	DNA primase activity	molecular_function	0.79695	1	2	13
GO:0006575	cellular modified amino acid metabolic process	biological_process	0.79981	1	7	44
GO:0008158	hedgehog receptor activity	molecular_function	0.79993	1	1	5
GO:0033692	cellular polysaccharide biosynthetic process	biological_process	0.79994	1	34	178
GO:0044264	cellular polysaccharide metabolic process	biological_process	0.79994	1	34	178
GO:0016310	phosphorylation	biological_process	0.80004	1	332	1566
GO:0000145	exocyst	cellular_component	0.80102	1	3	17
GO:0005938	cell cortex	cellular_component	0.80102	1	3	17
GO:0006887	exocytosis	biological_process	0.80102	1	3	17
GO:0099023	vesicle tethering complex	cellular_component	0.80102	1	3	17
GO:0016833	oxo-acid-lyase activity	molecular_function	0.80431	1	1	7
GO:0006793	phosphorus metabolic process	biological_process	0.80437	1	400	1899
GO:0008380	RNA splicing	biological_process	0.80472	1	2	12
GO:0004799	thymidylate synthase activity	molecular_function	0.80523	1	1	6
GO:0006231	dTMP biosynthetic process	biological_process	0.80523	1	1	6
GO:0009157	deoxyribonucleoside monophosphate biosynthetic process	biological_process	0.80523	1	1	6
GO:0009162	deoxyribonucleoside monophosphate metabolic process	biological_process	0.80523	1	1	6
GO:0009176	pyrimidine deoxyribonucleoside monophosphate metabolic process	biological_process	0.80523	1	1	6
GO:0009177	pyrimidine deoxyribonucleoside monophosphate biosynthetic process	biological_process	0.80523	1	1	6
GO:0042083	5,10-methylenetetrahydrofolate-dependent methyltransferase activity	molecular_function	0.80523	1	1	6
GO:0046073	dTMP metabolic process	biological_process	0.80523	1	1	6
GO:0044265	cellular macromolecule catabolic process	biological_process	0.80668	1	40	217
GO:0015668	type III site-specific deoxyribonuclease activity	molecular_function	0.80715	1	35	151
GO:0006779	porphyrin-containing compound biosynthetic process	biological_process	0.80732	1	30	155
GO:0006468	protein phosphorylation	biological_process	0.80866	1	306	1437
GO:0015629	actin cytoskeleton	cellular_component	0.81084	1	9	50
GO:0009073	aromatic amino acid family biosynthetic process	biological_process	0.81092	1	9	57
GO:0008964	phosphoenolpyruvate carboxylase activity	molecular_function	0.81231	1	1	6
GO:0033554	cellular response to stress	biological_process	0.81294	1	75	362
GO:0008175	tRNA methyltransferase activity	molecular_function	0.81398	1	2	15
GO:0019953	sexual reproduction	biological_process	0.81398	1	3	20
GO:0044703	multi-organism reproductive process	biological_process	0.81398	1	3	20
GO:0016209	antioxidant activity	molecular_function	0.8152	1	21	129
GO:0008374	O-acyltransferase activity	molecular_function	0.81554	1	5	33
GO:0051701	interaction with host	biological_process	0.81585	1	7	41
GO:0016645	oxidoreductase activity, acting on the CH-NH group of donors	molecular_function	0.81718	1	2	14
GO:0004639	phosphoribosylaminoimidazolesuccinocarboxamide synthase activity	molecular_function	0.81807	1	1	8
GO:0007585	respiratory gaseous exchange by respiratory system	biological_process	0.82031	1	1	8
GO:0004421	hydroxymethylglutaryl-CoA synthase activity	molecular_function	0.82053	1	1	7
GO:0006796	phosphate-containing compound metabolic process	biological_process	0.82148	1	398	1894
GO:0005337	nucleoside transmembrane transporter activity	molecular_function	0.82456	1	2	13
GO:0005344	oxygen carrier activity	molecular_function	0.82531	1	1	6
GO:0044283	small molecule biosynthetic process	biological_process	0.82544	1	92	496
GO:0008462	obsolete endopeptidase Clp activity	molecular_function	0.82553	1	2	16
GO:0005887	integral component of plasma membrane	cellular_component	0.82562	1	2	14
GO:0031226	intrinsic component of plasma membrane	cellular_component	0.82562	1	2	14
GO:0006778	porphyrin-containing compound metabolic process	biological_process	0.82566	1	30	157
GO:0004611	phosphoenolpyruvate carboxykinase activity	molecular_function	0.82595	1	2	14
GO:0009607	response to biotic stimulus	biological_process	0.82797	1	37	164
GO:0022607	cellular component assembly	biological_process	0.82863	1	6	42
GO:0034622	cellular protein-containing complex assembly	biological_process	0.82863	1	6	42
GO:0065003	protein-containing complex assembly	biological_process	0.82863	1	6	42
GO:0016853	isomerase activity	molecular_function	0.82875	1	16	96
GO:0005200	structural constituent of cytoskeleton	molecular_function	0.82928	1	3	22
GO:0007010	cytoskeleton organization	biological_process	0.82975	1	6	41
GO:0009523	photosystem II	cellular_component	0.83009	1	8	47
GO:0005635	nuclear envelope	cellular_component	0.83109	1	6	29
GO:0016646	oxidoreductase activity, acting on the CH-NH group of donors, NAD or NADP as acceptor	molecular_function	0.83175	1	1	7
GO:0140098	catalytic activity, acting on RNA	molecular_function	0.83199	1	125	615
GO:0016070	RNA metabolic process	biological_process	0.83229	1	346	1726
GO:0046148	pigment biosynthetic process	biological_process	0.83324	1	27	141
GO:0004396	hexokinase activity	molecular_function	0.83362	1	1	8
GO:0004222	metalloendopeptidase activity	molecular_function	0.83559	1	11	63
GO:0009307	DNA restriction-modification system	biological_process	0.83647	1	35	154
GO:0015666	restriction endodeoxyribonuclease activity	molecular_function	0.83647	1	35	154
GO:0016888	endodeoxyribonuclease activity, producing 5-phosphomonoesters	molecular_function	0.83647	1	35	154
GO:0044355	clearance of foreign intracellular DNA	biological_process	0.83647	1	35	154
GO:0099046	clearance of foreign intracellular nucleic acids	biological_process	0.83647	1	35	154
GO:0008677	2-dehydropantoate 2-reductase activity	molecular_function	0.83748	1	5	35
GO:0043207	response to external biotic stimulus	biological_process	0.83816	1	36	160
GO:0051707	response to other organism	biological_process	0.83816	1	36	160
GO:0098542	defense response to other organism	biological_process	0.83816	1	36	160
GO:0048519	negative regulation of biological process	biological_process	0.83831	1	2	15
GO:0048523	negative regulation of cellular process	biological_process	0.83831	1	2	15
GO:0044248	cellular catabolic process	biological_process	0.83844	1	46	253
GO:0006118	obsolete electron transport	biological_process	0.83872	1	273	1451
GO:0042592	homeostatic process	biological_process	0.84025	1	8	47
GO:0000030	mannosyltransferase activity	molecular_function	0.84048	1	1	8
GO:0035251	UDP-glucosyltransferase activity	molecular_function	0.84073	1	19	95
GO:0046527	glucosyltransferase activity	molecular_function	0.84073	1	19	95
GO:0044262	cellular carbohydrate metabolic process	biological_process	0.84116	1	44	231
GO:0016887	ATPase activity	molecular_function	0.84157	1	96	441
GO:0034404	nucleobase-containing small molecule biosynthetic process	biological_process	0.84166	1	2	16
GO:0015081	sodium ion transmembrane transporter activity	molecular_function	0.84245	1	13	76
GO:0009269	response to desiccation	biological_process	0.84345	1	7	49
GO:0009414	response to water deprivation	biological_process	0.84345	1	7	49
GO:0004520	endodeoxyribonuclease activity	molecular_function	0.84448	1	35	155
GO:0000746	conjugation	biological_process	0.84471	1	1	8
GO:0005985	sucrose metabolic process	biological_process	0.84551	1	2	13
GO:0005283	amino acid:sodium symporter activity	molecular_function	0.84738	1	1	8
GO:0005416	amino acid:cation symporter activity	molecular_function	0.84738	1	1	8
GO:0015171	amino acid transmembrane transporter activity	molecular_function	0.84738	1	1	8
GO:0009521	photosystem	cellular_component	0.84793	1	13	74
GO:0006260	DNA replication	biological_process	0.8485	1	53	269
GO:0048583	regulation of response to stimulus	biological_process	0.84977	1	1	8
GO:0005179	hormone activity	molecular_function	0.85012	1	8	47
GO:0019954	asexual reproduction	biological_process	0.85013	1	1	7
GO:0030436	asexual sporulation	biological_process	0.85013	1	1	7
GO:0043934	sporulation	biological_process	0.85013	1	1	7
GO:0030291	protein serine/threonine kinase inhibitor activity	molecular_function	0.85048	1	1	8
GO:0042440	pigment metabolic process	biological_process	0.85054	1	27	143
GO:0019089	obsolete transmission of virus	biological_process	0.85089	1	1	9
GO:0005230	extracellular ligand-gated ion channel activity	molecular_function	0.85093	1	9	51
GO:0016717	oxidoreductase activity, acting on paired donors, with oxidation of a pair of donors resulting in the reduction of molecular oxygen to two molecules of water	molecular_function	0.85164	1	2	17
GO:0045300	acyl-[acyl-carrier-protein] desaturase activity	molecular_function	0.85164	1	2	17
GO:0006284	base-excision repair	biological_process	0.85174	1	2	14
GO:0044403	symbiotic process	biological_process	0.85178	1	44	217
GO:0004563	beta-N-acetylhexosaminidase activity	molecular_function	0.85343	1	1	8
GO:0015929	hexosaminidase activity	molecular_function	0.85343	1	1	8
GO:0007155	cell adhesion	biological_process	0.85418	1	14	87
GO:0022610	biological adhesion	biological_process	0.85418	1	14	87
GO:0016459	myosin complex	cellular_component	0.85437	1	4	21
GO:0006265	DNA topological change	biological_process	0.85495	1	5	33
GO:0005315	inorganic phosphate transmembrane transporter activity	molecular_function	0.85643	1	2	14
GO:0004809	tRNA (guanine-N2-)-methyltransferase activity	molecular_function	0.85698	1	1	9
GO:0016423	tRNA (guanine) methyltransferase activity	molecular_function	0.85698	1	1	9
GO:0004521	endoribonuclease activity	molecular_function	0.85777	1	7	47
GO:0006564	L-serine biosynthetic process	biological_process	0.85828	1	17	108
GO:0005976	polysaccharide metabolic process	biological_process	0.85835	1	39	212
GO:0004356	glutamate-ammonia ligase activity	molecular_function	0.85962	1	1	9
GO:0051704	multi-organism process	biological_process	0.86152	1	4	28
GO:0008199	ferric iron binding	molecular_function	0.86214	1	2	16
GO:0009611	response to wounding	biological_process	0.86309	1	1	8
GO:0000160	phosphorelay signal transduction system	biological_process	0.86334	1	27	137
GO:0004721	phosphoprotein phosphatase activity	molecular_function	0.86369	1	5	32
GO:0006470	protein dephosphorylation	biological_process	0.86369	1	5	32
GO:0016311	dephosphorylation	biological_process	0.86369	1	5	32
GO:0006270	DNA replication initiation	biological_process	0.86832	1	26	140
GO:0030695	GTPase regulator activity	molecular_function	0.86844	1	1	10
GO:0006144	purine nucleobase metabolic process	biological_process	0.8691	1	1	9
GO:0052126	movement in host environment	biological_process	0.87042	1	2	14
GO:0003916	DNA topoisomerase activity	molecular_function	0.87048	1	5	33
GO:0000270	peptidoglycan metabolic process	biological_process	0.8705	1	4	30
GO:0030203	glycosaminoglycan metabolic process	biological_process	0.8705	1	4	30
GO:0005829	cytosol	cellular_component	0.87143	1	5	34
GO:0009507	chloroplast	cellular_component	0.8725	1	3	24
GO:0009536	plastid	cellular_component	0.8725	1	3	24
GO:0004748	ribonucleoside-diphosphate reductase activity, thioredoxin disulfide as acceptor	molecular_function	0.87293	1	2	15
GO:0016725	oxidoreductase activity, acting on CH or CH2 groups	molecular_function	0.87293	1	2	15
GO:0016728	oxidoreductase activity, acting on CH or CH2 groups, disulfide as acceptor	molecular_function	0.87293	1	2	15
GO:0061731	ribonucleoside-diphosphate reductase activity	molecular_function	0.87293	1	2	15
GO:0004519	endonuclease activity	molecular_function	0.87341	1	49	236
GO:0004797	thymidine kinase activity	molecular_function	0.87348	1	1	9
GO:0019136	deoxynucleoside kinase activity	molecular_function	0.87348	1	1	9
GO:0019206	nucleoside kinase activity	molecular_function	0.87348	1	1	9
GO:0009539	photosystem II reaction center	cellular_component	0.87748	1	7	44
GO:0018662	phenol 2-monooxygenase activity	molecular_function	0.87812	1	1	8
GO:0015979	photosynthesis	biological_process	0.8784	1	39	209
GO:0006304	DNA modification	biological_process	0.8802	1	44	201
GO:0003697	single-stranded DNA binding	molecular_function	0.88086	1	1	9
GO:0006073	cellular glucan metabolic process	biological_process	0.88207	1	16	85
GO:0009250	glucan biosynthetic process	biological_process	0.88207	1	16	85
GO:0044042	glucan metabolic process	biological_process	0.88207	1	16	85
GO:0009312	oligosaccharide biosynthetic process	biological_process	0.88276	1	6	40
GO:0004009	obsolete ATP-binding cassette (ABC) transporter activity	molecular_function	0.88384	1	112	499
GO:1903509	liposaccharide metabolic process	biological_process	0.88412	1	5	36
GO:0006544	glycine metabolic process	biological_process	0.88544	1	4	30
GO:0009399	nitrogen fixation	biological_process	0.88588	1	1	10
GO:0071941	nitrogen cycle metabolic process	biological_process	0.88588	1	1	10
GO:0005044	scavenger receptor activity	molecular_function	0.88668	1	1	9
GO:0006898	receptor-mediated endocytosis	biological_process	0.88668	1	1	9
GO:0038024	cargo receptor activity	molecular_function	0.88668	1	1	9
GO:0006323	DNA packaging	biological_process	0.88708	1	5	38
GO:0005667	transcription regulator complex	cellular_component	0.88853	1	12	82
GO:0006006	glucose metabolic process	biological_process	0.89088	1	2	18
GO:0004764	shikimate 3-dehydrogenase (NADP+) activity	molecular_function	0.89197	1	10	69
GO:0018130	heterocycle biosynthetic process	biological_process	0.89206	1	423	2120
GO:1901362	organic cyclic compound biosynthetic process	biological_process	0.8922	1	456	2297
GO:0003847	1-alkyl-2-acetylglycerophosphocholine esterase activity	molecular_function	0.8936	1	1	11
GO:0008247	1-alkyl-2-acetylglycerophosphocholine esterase complex	cellular_component	0.8936	1	1	11
GO:0009311	oligosaccharide metabolic process	biological_process	0.89371	1	9	56
GO:0009070	serine family amino acid biosynthetic process	biological_process	0.89455	1	17	111
GO:0004022	alcohol dehydrogenase (NAD+) activity	molecular_function	0.89532	1	13	90
GO:0018455	alcohol dehydrogenase [NAD(P)+] activity	molecular_function	0.89532	1	13	90
GO:0004970	ionotropic glutamate receptor activity	molecular_function	0.89547	1	8	49
GO:0005231	excitatory extracellular ligand-gated ion channel activity	molecular_function	0.89547	1	8	49
GO:0005234	extracellularly glutamate-gated ion channel activity	molecular_function	0.89547	1	8	49
GO:0008066	glutamate receptor activity	molecular_function	0.89547	1	8	49
GO:0022824	transmitter-gated ion channel activity	molecular_function	0.89547	1	8	49
GO:0022835	transmitter-gated channel activity	molecular_function	0.89547	1	8	49
GO:0004826	phenylalanine-tRNA ligase activity	molecular_function	0.89706	1	2	18
GO:0006432	phenylalanyl-tRNA aminoacylation	biological_process	0.89706	1	2	18
GO:0015932	nucleobase-containing compound transmembrane transporter activity	molecular_function	0.89709	1	2	16
GO:1901505	carbohydrate derivative transmembrane transporter activity	molecular_function	0.89709	1	2	16
GO:0016032	viral process	biological_process	0.89742	1	42	213
GO:0003682	chromatin binding	molecular_function	0.89839	1	4	23
GO:0016791	phosphatase activity	molecular_function	0.89874	1	6	40
GO:0004867	serine-type endopeptidase inhibitor activity	molecular_function	0.8993	1	4	29
GO:0016829	lyase activity	molecular_function	0.90057	1	76	434
GO:0006094	gluconeogenesis	biological_process	0.90075	1	1	11
GO:0009579	thylakoid	cellular_component	0.9024	1	17	100
GO:0018995	host cellular component	cellular_component	0.90313	1	11	71
GO:0033643	host cell part	cellular_component	0.90313	1	11	71
GO:0033646	host intracellular part	cellular_component	0.90313	1	11	71
GO:0033647	host intracellular organelle	cellular_component	0.90313	1	11	71
GO:0033648	host intracellular membrane-bounded organelle	cellular_component	0.90313	1	11	71
GO:0042025	host cell nucleus	cellular_component	0.90313	1	11	71
GO:0043656	host intracellular region	cellular_component	0.90313	1	11	71
GO:0043657	host cell	cellular_component	0.90313	1	11	71
GO:0006084	acetyl-CoA metabolic process	biological_process	0.90351	1	1	10
GO:0140103	catalytic activity, acting on a glycoprotein	molecular_function	0.90394	1	1	10
GO:0016891	endoribonuclease activity, producing 5-phosphomonoesters	molecular_function	0.90446	1	5	38
GO:1901607	alpha-amino acid biosynthetic process	biological_process	0.90472	1	31	190
GO:0003688	DNA replication origin binding	molecular_function	0.90583	1	9	50
GO:0043565	sequence-specific DNA binding	molecular_function	0.90583	1	9	50
GO:1990837	sequence-specific double-stranded DNA binding	molecular_function	0.90583	1	9	50
GO:0006417	regulation of translation	biological_process	0.90611	1	1	11
GO:0006446	regulation of translational initiation	biological_process	0.90611	1	1	11
GO:0010608	posttranscriptional regulation of gene expression	biological_process	0.90611	1	1	11
GO:0034248	regulation of cellular amide metabolic process	biological_process	0.90611	1	1	11
GO:0019079	viral genome replication	biological_process	0.90707	1	14	75
GO:1901605	alpha-amino acid metabolic process	biological_process	0.90731	1	40	239
GO:0030076	light-harvesting complex	cellular_component	0.90867	1	2	16
GO:0042651	thylakoid membrane	cellular_component	0.90867	1	2	16
GO:0006563	L-serine metabolic process	biological_process	0.90963	1	18	120
GO:0015711	organic anion transport	biological_process	0.91039	1	18	116
GO:0015849	organic acid transport	biological_process	0.91039	1	18	116
GO:0046942	carboxylic acid transport	biological_process	0.91039	1	18	116
GO:0019438	aromatic compound biosynthetic process	biological_process	0.91131	1	410	2071
GO:0008855	exodeoxyribonuclease VII activity	molecular_function	0.91143	1	8	58
GO:0009318	exodeoxyribonuclease VII complex	cellular_component	0.91143	1	8	58
GO:0009218	pyrimidine ribonucleotide metabolic process	biological_process	0.91356	1	1	11
GO:0009220	pyrimidine ribonucleotide biosynthetic process	biological_process	0.91356	1	1	11
GO:0008289	lipid binding	molecular_function	0.91415	1	14	95
GO:0003690	double-stranded DNA binding	molecular_function	0.9146	1	9	51
GO:0043933	protein-containing complex subunit organization	biological_process	0.91472	1	7	55
GO:0034357	photosynthetic membrane	cellular_component	0.91477	1	15	90
GO:0004367	glycerol-3-phosphate dehydrogenase [NAD+] activity	molecular_function	0.91503	1	2	20
GO:0006072	glycerol-3-phosphate metabolic process	biological_process	0.91503	1	2	20
GO:0009331	glycerol-3-phosphate dehydrogenase complex	cellular_component	0.91503	1	2	20
GO:0047952	glycerol-3-phosphate dehydrogenase [NAD(P)+] activity	molecular_function	0.91503	1	2	20
GO:0052646	alditol phosphate metabolic process	biological_process	0.91503	1	2	20
GO:0016796	exonuclease activity, active with either ribo- or deoxyribonucleic acids and producing 5-phosphomonoesters	molecular_function	0.9151	1	10	70
GO:0005006	epidermal growth factor-activated receptor activity	molecular_function	0.9157	1	2	16
GO:0006817	phosphate ion transport	biological_process	0.91587	1	2	17
GO:0003924	GTPase activity	molecular_function	0.91606	1	3	23
GO:0008238	exopeptidase activity	molecular_function	0.91636	1	13	90
GO:0008318	protein prenyltransferase activity	molecular_function	0.91757	1	1	10
GO:0004828	serine-tRNA ligase activity	molecular_function	0.91847	1	5	38
GO:0006434	seryl-tRNA aminoacylation	biological_process	0.91847	1	5	38
GO:0006801	superoxide metabolic process	biological_process	0.91968	1	1	12
GO:0072593	reactive oxygen species metabolic process	biological_process	0.91968	1	1	12
GO:0004529	exodeoxyribonuclease activity	molecular_function	0.91997	1	8	59
GO:0016895	exodeoxyribonuclease activity, producing 5-phosphomonoesters	molecular_function	0.91997	1	8	59
GO:0044281	small molecule metabolic process	biological_process	0.922	1	240	1289
GO:0004372	glycine hydroxymethyltransferase activity	molecular_function	0.92334	1	1	12
GO:0006783	heme biosynthetic process	biological_process	0.92423	1	2	19
GO:0005514	obsolete calcium ion storage activity	molecular_function	0.92622	1	1	11
GO:0006974	cellular response to DNA damage stimulus	biological_process	0.92748	1	57	304
GO:0008565	obsolete protein transporter activity	molecular_function	0.92818	1	16	96
GO:0015370	solute:sodium symporter activity	molecular_function	0.92911	1	3	27
GO:0016835	carbon-oxygen lyase activity	molecular_function	0.92987	1	10	70
GO:0008033	tRNA processing	biological_process	0.93005	1	4	35
GO:0071103	DNA conformation change	biological_process	0.93021	1	10	71
GO:0016053	organic acid biosynthetic process	biological_process	0.9308	1	48	286
GO:0046394	carboxylic acid biosynthetic process	biological_process	0.9308	1	48	286
GO:0032268	regulation of cellular protein metabolic process	biological_process	0.93124	1	1	12
GO:0051246	regulation of protein metabolic process	biological_process	0.93124	1	1	12
GO:0051273	beta-glucan metabolic process	biological_process	0.93173	1	14	80
GO:0051274	beta-glucan biosynthetic process	biological_process	0.93173	1	14	80
GO:0015293	symporter activity	molecular_function	0.93218	1	5	39
GO:0015294	solute:cation symporter activity	molecular_function	0.93218	1	5	39
GO:0016866	intramolecular transferase activity	molecular_function	0.93223	1	2	21
GO:0016893	endonuclease activity, active with either ribo- or deoxyribonucleic acids and producing 5-phosphomonoesters	molecular_function	0.93267	1	38	188
GO:0003747	translation release factor activity	molecular_function	0.93422	1	1	13
GO:0006415	translational termination	biological_process	0.93422	1	1	13
GO:0008079	translation termination factor activity	molecular_function	0.93422	1	1	13
GO:0022411	cellular component disassembly	biological_process	0.93422	1	1	13
GO:0032984	protein-containing complex disassembly	biological_process	0.93422	1	1	13
GO:0043624	cellular protein complex disassembly	biological_process	0.93422	1	1	13
GO:0019318	hexose metabolic process	biological_process	0.93519	1	3	29
GO:0009847	spore germination	biological_process	0.93683	1	1	13
GO:0008138	protein tyrosine/serine/threonine phosphatase activity	molecular_function	0.93691	1	3	26
GO:0004852	uroporphyrinogen-III synthase activity	molecular_function	0.93746	1	1	12
GO:0006508	proteolysis	biological_process	0.93749	1	133	728
GO:0006281	DNA repair	biological_process	0.93903	1	56	302
GO:0016798	hydrolase activity, acting on glycosyl bonds	molecular_function	0.93905	1	82	470
GO:0009069	serine family amino acid metabolic process	biological_process	0.93956	1	21	141
GO:0008652	cellular amino acid biosynthetic process	biological_process	0.94087	1	38	233
GO:0016709	oxidoreductase activity, acting on paired donors, with incorporation or reduction of molecular oxygen, NAD(P)H as one donor, and incorporation of one atom of oxygen	molecular_function	0.94089	1	1	11
GO:0006352	DNA-templated transcription, initiation	biological_process	0.94177	1	16	109
GO:0016881	acid-amino acid ligase activity	molecular_function	0.94385	1	2	20
GO:0004252	serine-type endopeptidase activity	molecular_function	0.94393	1	2	19
GO:0006865	amino acid transport	biological_process	0.94444	1	12	89
GO:0004024	alcohol dehydrogenase activity, zinc-dependent	molecular_function	0.94465	1	11	86
GO:0004714	transmembrane receptor protein tyrosine kinase activity	molecular_function	0.94546	1	2	18
GO:0019199	transmembrane receptor protein kinase activity	molecular_function	0.94546	1	2	18
GO:0042168	heme metabolic process	biological_process	0.9457	1	2	21
GO:0005996	monosaccharide metabolic process	biological_process	0.94611	1	3	30
GO:0006071	glycerol metabolic process	biological_process	0.94627	1	1	13
GO:0019400	alditol metabolic process	biological_process	0.94627	1	1	13
GO:0005643	nuclear pore	cellular_component	0.94736	1	4	26
GO:0006511	ubiquitin-dependent protein catabolic process	biological_process	0.94781	1	14	91
GO:0019941	modification-dependent protein catabolic process	biological_process	0.94781	1	14	91
GO:0043632	modification-dependent macromolecule catabolic process	biological_process	0.94781	1	14	91
GO:0044257	cellular protein catabolic process	biological_process	0.94781	1	14	91
GO:0051603	proteolysis involved in cellular protein catabolic process	biological_process	0.94781	1	14	91
GO:0003909	DNA ligase activity	molecular_function	0.94886	1	1	12
GO:0004536	deoxyribonuclease activity	molecular_function	0.94924	1	42	213
GO:0019076	viral release from host cell	biological_process	0.94955	1	1	11
GO:0035890	exit from host	biological_process	0.94955	1	1	11
GO:0035891	exit from host cell	biological_process	0.94955	1	1	11
GO:0006570	tyrosine metabolic process	biological_process	0.94964	1	1	14
GO:0034654	nucleobase-containing compound biosynthetic process	biological_process	0.95147	1	341	1751
GO:0008235	metalloexopeptidase activity	molecular_function	0.95225	1	1	13
GO:0030163	protein catabolic process	biological_process	0.9548	1	15	99
GO:0005343	organic acid:sodium symporter activity	molecular_function	0.95485	1	2	23
GO:0008508	bile acid:sodium symporter activity	molecular_function	0.95485	1	1	15
GO:0015125	bile acid transmembrane transporter activity	molecular_function	0.95485	1	1	15
GO:0015355	secondary active monocarboxylate transmembrane transporter activity	molecular_function	0.95485	1	1	15
GO:0140161	monocarboxylate:sodium symporter activity	molecular_function	0.95485	1	1	15
GO:0004713	protein tyrosine kinase activity	molecular_function	0.95593	1	2	19
GO:0019319	hexose biosynthetic process	biological_process	0.95671	1	1	15
GO:0046364	monosaccharide biosynthetic process	biological_process	0.95671	1	1	15
GO:0019751	polyol metabolic process	biological_process	0.95675	1	1	14
GO:0004161	dimethylallyltranstransferase activity	molecular_function	0.95873	1	1	14
GO:0005975	carbohydrate metabolic process	biological_process	0.95912	1	175	956
GO:0016836	hydro-lyase activity	molecular_function	0.95983	1	8	63
GO:0008408	3-5 exonuclease activity	molecular_function	0.96252	1	6	47
GO:0004553	hydrolase activity, hydrolyzing O-glycosyl compounds	molecular_function	0.96501	1	78	460
GO:0004523	RNA-DNA hybrid ribonuclease activity	molecular_function	0.96535	1	2	26
GO:0000059	obsolete protein import into nucleus, docking	biological_process	0.96553	1	3	23
GO:0008237	metallopeptidase activity	molecular_function	0.96568	1	15	102
GO:0005669	transcription factor TFIID complex	cellular_component	0.96619	1	3	34
GO:0016817	hydrolase activity, acting on acid anhydrides	molecular_function	0.9666	1	125	605
GO:0016818	hydrolase activity, acting on acid anhydrides, in phosphorus-containing anhydrides	molecular_function	0.9666	1	125	605
GO:0005618	cell wall	cellular_component	0.96688	1	8	68
GO:0071840	cellular component organization or biogenesis	biological_process	0.96922	1	51	313
GO:0004221	obsolete ubiquitin thiolesterase activity	molecular_function	0.96933	1	5	36
GO:0017111	nucleoside-triphosphatase activity	molecular_function	0.96953	1	122	591
GO:0004190	aspartic-type endopeptidase activity	molecular_function	0.96956	1	1	12
GO:0070001	aspartic-type peptidase activity	molecular_function	0.96956	1	1	12
GO:0016462	pyrophosphatase activity	molecular_function	0.96961	1	124	602
GO:0003684	damaged DNA binding	molecular_function	0.96982	1	8	60
GO:0003774	motor activity	molecular_function	0.97015	1	23	129
GO:0016986	obsolete transcription initiation factor activity	molecular_function	0.97045	1	4	39
GO:0005319	lipid transporter activity	molecular_function	0.97084	1	1	17
GO:0016840	carbon-nitrogen lyase activity	molecular_function	0.97158	1	4	43
GO:0016759	cellulose synthase activity	molecular_function	0.97164	1	10	71
GO:0016760	cellulose synthase (UDP-forming) activity	molecular_function	0.97164	1	10	71
GO:0030243	cellulose metabolic process	biological_process	0.97164	1	10	71
GO:0030244	cellulose biosynthetic process	biological_process	0.97164	1	10	71
GO:1901618	organic hydroxy compound transmembrane transporter activity	molecular_function	0.97195	1	1	17
GO:0030599	pectinesterase activity	molecular_function	0.97242	1	7	63
GO:0042545	cell wall modification	biological_process	0.97242	1	7	63
GO:0045229	external encapsulating structure organization	biological_process	0.97242	1	7	63
GO:0071555	cell wall organization	biological_process	0.97242	1	7	63
GO:0019058	viral life cycle	biological_process	0.97331	1	20	116
GO:0030089	phycobilisome	cellular_component	0.97377	1	1	14
GO:0004659	prenyltransferase activity	molecular_function	0.97481	1	2	24
GO:0034660	ncRNA metabolic process	biological_process	0.97653	1	29	189
GO:0008028	monocarboxylic acid transmembrane transporter activity	molecular_function	0.97719	1	1	18
GO:0016772	transferase activity, transferring phosphorus-containing groups	molecular_function	0.97801	1	450	2192
GO:0051276	chromosome organization	biological_process	0.97859	1	15	105
GO:0016868	intramolecular transferase activity, phosphotransferases	molecular_function	0.97923	1	1	18
GO:0004559	alpha-mannosidase activity	molecular_function	0.97933	1	1	14
GO:0015923	mannosidase activity	molecular_function	0.97933	1	1	14
GO:0006996	organelle organization	biological_process	0.98006	1	22	150
GO:0003918	DNA topoisomerase type II (double strand cut, ATP-hydrolyzing) activity	molecular_function	0.98039	1	1	17
GO:0016843	amine-lyase activity	molecular_function	0.98174	1	3	38
GO:0016844	strictosidine synthase activity	molecular_function	0.98174	1	3	38
GO:0015630	microtubule cytoskeleton	cellular_component	0.98209	1	14	90
GO:0008094	DNA-dependent ATPase activity	molecular_function	0.98238	1	11	83
GO:0052689	carboxylic ester hydrolase activity	molecular_function	0.98469	1	25	185
GO:0005875	microtubule associated complex	cellular_component	0.98706	1	12	80
GO:0006644	phospholipid metabolic process	biological_process	0.98785	1	5	54
GO:0006333	chromatin assembly or disassembly	biological_process	0.98838	1	5	46
GO:0008654	phospholipid biosynthetic process	biological_process	0.98902	1	3	38
GO:0000785	chromatin	cellular_component	0.98967	1	5	47
GO:0005694	chromosome	cellular_component	0.98967	1	5	47
GO:0140101	catalytic activity, acting on a tRNA	molecular_function	0.99009	1	24	167
GO:0006487	protein N-linked glycosylation	biological_process	0.99059	1	1	20
GO:0006418	tRNA aminoacylation for protein translation	biological_process	0.99121	1	17	125
GO:0043038	amino acid activation	biological_process	0.99121	1	17	125
GO:0043039	tRNA aminoacylation	biological_process	0.99121	1	17	125
GO:0005856	cytoskeleton	cellular_component	0.99137	1	24	151
GO:0006082	organic acid metabolic process	biological_process	0.99142	1	114	682
GO:0006334	nucleosome assembly	biological_process	0.99155	1	1	23
GO:0031497	chromatin assembly	biological_process	0.99155	1	1	23
GO:0034728	nucleosome organization	biological_process	0.99155	1	1	23
GO:0065004	protein-DNA complex assembly	biological_process	0.99155	1	1	23
GO:0071824	protein-DNA complex subunit organization	biological_process	0.99155	1	1	23
GO:0006325	chromatin organization	biological_process	0.992	1	6	56
GO:0019752	carboxylic acid metabolic process	biological_process	0.99217	1	113	678
GO:0016043	cellular component organization	biological_process	0.99241	1	37	254
GO:0043436	oxoacid metabolic process	biological_process	0.99253	1	113	679
GO:0008234	cysteine-type peptidase activity	molecular_function	0.9927	1	11	88
GO:0000786	nucleosome	cellular_component	0.99285	1	1	24
GO:0032993	protein-DNA complex	cellular_component	0.99285	1	1	24
GO:0044815	DNA packaging complex	cellular_component	0.99285	1	1	24
GO:0004812	aminoacyl-tRNA ligase activity	molecular_function	0.99338	1	17	127
GO:0016875	ligase activity, forming carbon-oxygen bonds	molecular_function	0.99338	1	17	127
GO:0004518	nuclease activity	molecular_function	0.99467	1	73	416
GO:0070011	peptidase activity, acting on L-amino acid peptides	molecular_function	0.99502	1	69	436
GO:0006520	cellular amino acid metabolic process	biological_process	0.9954	1	82	515
GO:0004197	cysteine-type endopeptidase activity	molecular_function	0.99547	1	9	78
GO:0043167	ion binding	molecular_function	0.99556	1	904	4321
GO:0003677	DNA binding	molecular_function	0.99566	1	404	2117
GO:0004064	arylesterase activity	molecular_function	0.99582	1	1	26
GO:0005543	phospholipid binding	molecular_function	0.9959	1	3	46
GO:0005544	calcium-dependent phospholipid binding	molecular_function	0.9959	1	3	46
GO:0003676	nucleic acid binding	molecular_function	0.99619	1	683	3489
GO:0006399	tRNA metabolic process	biological_process	0.99654	1	21	160
GO:0140096	catalytic activity, acting on a protein	molecular_function	0.99663	1	446	2283
GO:0016779	nucleotidyltransferase activity	molecular_function	0.99698	1	76	441
GO:1901360	organic cyclic compound metabolic process	biological_process	0.99755	1	687	3556
GO:0097367	carbohydrate derivative binding	molecular_function	0.99773	1	713	3364
GO:0006915	apoptotic process	biological_process	0.99777	1	156	737
GO:0012501	programmed cell death	biological_process	0.99777	1	156	737
GO:0006725	cellular aromatic compound metabolic process	biological_process	0.99793	1	679	3521
GO:0008219	cell death	biological_process	0.99803	1	160	761
GO:0016788	hydrolase activity, acting on ester bonds	molecular_function	0.99817	1	122	709
GO:0004175	endopeptidase activity	molecular_function	0.99823	1	27	194
GO:0036094	small molecule binding	molecular_function	0.99844	1	718	3399
GO:0004527	exonuclease activity	molecular_function	0.99851	1	15	133
GO:0046483	heterocycle metabolic process	biological_process	0.99854	1	671	3493
GO:0030554	adenyl nucleotide binding	molecular_function	0.99866	1	677	3196
GO:0032559	adenyl ribonucleotide binding	molecular_function	0.99866	1	677	3196
GO:0009765	photosynthesis, light harvesting	biological_process	0.99874	1	1	32
GO:0019684	photosynthesis, light reaction	biological_process	0.99874	1	1	32
GO:0005524	ATP binding	molecular_function	0.9988	1	675	3189
GO:0000166	nucleotide binding	molecular_function	0.99887	1	706	3347
GO:1901265	nucleoside phosphate binding	molecular_function	0.99887	1	706	3347
GO:0017076	purine nucleotide binding	molecular_function	0.99889	1	704	3340
GO:0032553	ribonucleotide binding	molecular_function	0.99889	1	704	3340
GO:0032555	purine ribonucleotide binding	molecular_function	0.99889	1	704	3340
GO:0005488	binding	molecular_function	0.9989	1	1510	7370
GO:0035639	purine ribonucleoside triphosphate binding	molecular_function	0.999	1	702	3333
GO:0043168	anion binding	molecular_function	0.99931	1	719	3436
GO:0006139	nucleobase-containing compound metabolic process	biological_process	0.99941	1	609	3208
GO:0140097	catalytic activity, acting on DNA	molecular_function	0.99951	1	95	549
GO:0090304	nucleic acid metabolic process	biological_process	0.99986	1	505	2695
GO:0008233	peptidase activity	molecular_function	0.99989	1	103	685
GO:0004650	polygalacturonase activity	molecular_function	0.99995	1	3	70
GO:0034061	DNA polymerase activity	molecular_function	0.99996	1	24	202
GO:1901363	heterocyclic compound binding	molecular_function	0.99999	1	1226	6094
GO:0097159	organic cyclic compound binding	molecular_function	0.99999	1	1226	6095
GO:0003964	RNA-directed DNA polymerase activity	molecular_function	1	1	17	180
GO:0006278	RNA-dependent DNA biosynthetic process	biological_process	1	1	17	180
GO:0071897	DNA biosynthetic process	biological_process	1	1	17	180
GO:0006259	DNA metabolic process	biological_process	1	1	181	1097
GO:0006310	DNA recombination	biological_process	1	1	29	281
GO:0045735	nutrient reservoir activity	molecular_function	1	1	7	147
GO:0003824	catalytic activity	molecular_function	1	1	1544	8041
GO:0016787	hydrolase activity	molecular_function	1	1	457	2634

## Sheet: Table S4
Table S4 SC vs. NPK_GO_enrichment_up & down
GO_accession	Description	Term_type	Over_represented_pValue	Corrected_pValue	DEG_item	Bg_item	Up	Down
GO:0003735	structural constituent of ribosome	molecular_function	1.05e-39	1.29e-36	228	516	200	28
GO:0005840	ribosome	cellular_component	1.05e-39	1.29e-36	228	516	200	28
GO:0005198	structural molecule activity	molecular_function	5.72e-31	4.68e-28	270	713	220	50
GO:0006412	translation	biological_process	3.5e-25	2.15e-22	296	858	239	57
GO:0006518	peptide metabolic process	biological_process	1.1e-24	4.52e-22	296	863	239	57
GO:0043043	peptide biosynthetic process	biological_process	1.1e-24	4.52e-22	296	863	239	57
GO:0043604	amide biosynthetic process	biological_process	7.35e-24	2.58e-21	302	896	243	59
GO:0043603	cellular amide metabolic process	biological_process	1.08e-23	3.21e-21	306	913	247	59
GO:0043232	intracellular non-membrane-bounded organelle	cellular_component	1.18e-23	3.21e-21	256	709	208	48
GO:0043228	non-membrane-bounded organelle	cellular_component	3.54e-23	8.69e-21	265	747	213	52
GO:0043226	organelle	cellular_component	1.6e-22	3.58e-20	783	2860	481	302
GO:0043229	intracellular organelle	cellular_component	1.79e-22	3.66e-20	774	2821	476	298
GO:0005622	intracellular	cellular_component	3.12e-18	5.89e-16	951	3677	560	391
GO:0005575	cellular_component	cellular_component	1.51e-15	2.64e-13	1636	6865	887	749
GO:0110165	cellular anatomical entity	cellular_component	2.62e-14	4.29e-12	1492	6246	821	671
GO:1901566	organonitrogen compound biosynthetic process	biological_process	4.02e-14	6.17e-12	452	1646	319	133
GO:0010467	gene expression	biological_process	7.75e-11	1.12e-08	611	2407	377	234
GO:0044267	cellular protein metabolic process	biological_process	3.12e-10	4.26e-08	688	2678	401	287
GO:0044271	cellular nitrogen compound biosynthetic process	biological_process	1.93e-08	2.49e-06	701	2889	413	288
GO:0019538	protein metabolic process	biological_process	4.52e-08	5.55e-06	806	3313	453	353
GO:0009058	biosynthetic process	biological_process	1.35e-06	0.00015796	978	4239	557	421
GO:0009059	macromolecule biosynthetic process	biological_process	1.75e-06	0.00019519	697	2913	410	287
GO:0034645	cellular macromolecule biosynthetic process	biological_process	1.87e-06	0.00020004	696	2910	409	287
GO:1901576	organic substance biosynthetic process	biological_process	3.47e-06	0.00035447	888	3823	502	386
GO:1901564	organonitrogen compound metabolic process	biological_process	4.7e-06	0.00046175	994	4274	557	437
GO:0044249	cellular biosynthetic process	biological_process	8.34e-06	0.00078764	856	3684	485	371
GO:0005739	mitochondrion	cellular_component	1.33e-05	0.0012087	80	258	63	17
GO:0043227	membrane-bounded organelle	cellular_component	1.48e-05	0.0012967	533	2209	273	260
GO:0043231	intracellular membrane-bounded organelle	cellular_component	2.34e-05	0.0019805	525	2179	267	258
GO:0006628	obsolete mitochondrial translocation	biological_process	3.2e-05	0.0026147	9	12	8	1
GO:0008248	obsolete pre-mRNA splicing factor activity	molecular_function	0.00013851	0.010969	15	30	14	1
GO:1990904	ribonucleoprotein complex	cellular_component	0.00015597	0.011966	42	111	27	15
GO:0005740	mitochondrial envelope	cellular_component	0.00016217	0.012065	57	186	49	8
GO:0005732	small nucleolar ribonucleoprotein complex	cellular_component	0.0001967	0.014203	14	28	13	1
GO:0019866	organelle inner membrane	cellular_component	0.00030927	0.021693	41	128	38	3
GO:0042887	amide transmembrane transporter activity	molecular_function	0.00038205	0.026054	35	100	26	9
GO:0008378	galactosyltransferase activity	molecular_function	0.00040115	0.026617	13	25	8	5
GO:0005743	mitochondrial inner membrane	cellular_component	0.00043061	0.02782	40	126	38	2
GO:0034641	cellular nitrogen compound metabolic process	biological_process	0.00061444	0.038678	934	4141	517	417
GO:0031975	envelope	cellular_component	0.00063371	0.038894	86	299	70	16
GO:0005737	cytoplasm	cellular_component	0.00068392	0.040952	210	839	143	67
GO:0015450	P-P-bond-hydrolysis-driven protein transmembrane transporter activity	molecular_function	0.00072205	0.042205	24	64	18	6
GO:0022884	macromolecule transmembrane transporter activity	molecular_function	0.0007579	0.042444	33	97	26	7
GO:0031966	mitochondrial membrane	cellular_component	0.0007607	0.042444	50	169	43	7
GO:0031090	organelle membrane	cellular_component	0.00087734	0.047864	58	204	49	9
GO:0031967	organelle envelope	cellular_component	0.00097205	0.051878	64	217	52	12
GO:0003700	DNA-binding transcription factor activity	molecular_function	0.0013156	0.068717	168	669	86	82
GO:0140110	transcription regulator activity	molecular_function	0.0014007	0.070301	176	704	88	88
GO:0006371	obsolete mRNA splicing	biological_process	0.0014031	0.070301	18	44	16	2
GO:0008320	protein transmembrane transporter activity	molecular_function	0.0028927	0.13657	30	92	23	7
GO:0140318	protein transporter activity	molecular_function	0.0028927	0.13657	30	92	23	7
GO:1904680	peptide transmembrane transporter activity	molecular_function	0.0028927	0.13657	30	92	23	7
GO:0007606	sensory perception of chemical stimulus	biological_process	0.0032118	0.14877	7	10	2	5
GO:0006122	mitochondrial electron transport, ubiquinol to cytochrome c	biological_process	0.0046152	0.20982	4	5	4	0
GO:0003925	obsolete small monomeric GTPase activity	molecular_function	0.0048713	0.21744	35	118	27	8
GO:0008067	obsolete metabotropic glutamate, GABA-B-like receptor activity	molecular_function	0.0050967	0.22344	4	5	3	1
GO:0004871	obsolete signal transducer activity	molecular_function	0.0062746	0.27025	54	177	23	31
GO:0005634	nucleus	cellular_component	0.0068777	0.29112	422	1825	194	228
GO:0015399	primary active transmembrane transporter activity	molecular_function	0.0074012	0.30797	58	193	34	24
GO:0022857	transmembrane transporter activity	molecular_function	0.0095903	0.3924	242	986	119	123
GO:0003953	NAD+ nucleosidase activity	molecular_function	0.010185	0.40746	3	3	1	2
GO:0044260	cellular macromolecule metabolic process	biological_process	0.01029	0.40746	1177	5265	599	578
GO:0033036	macromolecule localization	biological_process	0.011242	0.43808	97	367	57	40
GO:0006512	obsolete ubiquitin cycle	biological_process	0.011424	0.43821	25	74	14	11
GO:0005744	TIM23 mitochondrial import inner membrane translocase complex	cellular_component	0.011651	0.44003	7	15	7	0
GO:0072511	divalent inorganic cation transport	biological_process	0.012763	0.47476	12	28	4	8
GO:0098798	mitochondrial protein complex	cellular_component	0.013078	0.47921	12	32	11	1
GO:0098800	inner mitochondrial membrane protein complex	cellular_component	0.013835	0.49947	10	25	10	0
GO:0006040	amino sugar metabolic process	biological_process	0.014167	0.50405	11	30	10	1
GO:0008104	protein localization	biological_process	0.015323	0.52247	91	343	53	38
GO:0015031	protein transport	biological_process	0.015323	0.52247	91	343	53	38
GO:0045184	establishment of protein localization	biological_process	0.015323	0.52247	91	343	53	38
GO:0006605	protein targeting	biological_process	0.015773	0.53044	32	97	15	17
GO:0009314	response to radiation	biological_process	0.016221	0.53096	15	41	2	13
GO:0009416	response to light stimulus	biological_process	0.016221	0.53096	15	41	2	13
GO:0004720	protein-lysine 6-oxidase activity	molecular_function	0.016704	0.53958	3	3	0	3
GO:0007264	small GTPase mediated signal transduction	biological_process	0.017004	0.54122	31	113	27	4
GO:0006030	chitin metabolic process	biological_process	0.017416	0.54122	10	27	10	0
GO:1901071	glucosamine-containing compound metabolic process	biological_process	0.017416	0.54122	10	27	10	0
GO:0042886	amide transport	biological_process	0.017777	0.54555	108	421	61	47
GO:0044237	cellular metabolic process	biological_process	0.018415	0.55323	1485	6813	761	724
GO:0007154	cell communication	biological_process	0.018479	0.55323	161	633	84	77
GO:0007186	G protein-coupled receptor signaling pathway	biological_process	0.01897	0.56111	51	177	33	18
GO:0005199	structural constituent of cell wall	molecular_function	0.021634	0.61424	5	10	5	0
GO:0019031	viral envelope	cellular_component	0.021843	0.61424	21	62	7	14
GO:0036338	viral membrane	cellular_component	0.021843	0.61424	21	62	7	14
GO:0003963	RNA-3-phosphate cyclase activity	molecular_function	0.02189	0.61424	4	6	3	1
GO:0015833	peptide transport	biological_process	0.022195	0.61424	107	420	60	47
GO:0043170	macromolecule metabolic process	biological_process	0.022268	0.61424	1318	5996	664	654
GO:0046915	transition metal ion transmembrane transporter activity	molecular_function	0.024801	0.66758	28	95	11	17
GO:0006414	translational elongation	biological_process	0.025327	0.66758	47	175	32	15
GO:0015318	inorganic molecular entity transmembrane transporter activity	molecular_function	0.025483	0.66758	175	705	80	95
GO:0003797	obsolete antibacterial peptide activity	molecular_function	0.025638	0.66758	5	9	1	4
GO:0016641	oxidoreductase activity, acting on the CH-NH2 group of donors, oxygen as acceptor	molecular_function	0.026367	0.66758	5	9	2	3
GO:0003008	system process	biological_process	0.026377	0.66758	7	14	2	5
GO:0007600	sensory perception	biological_process	0.026377	0.66758	7	14	2	5
GO:0050877	nervous system process	biological_process	0.026377	0.66758	7	14	2	5
GO:0008061	chitin binding	molecular_function	0.028398	0.71141	9	25	9	0
GO:0019012	virion	cellular_component	0.029188	0.71783	58	211	24	34
GO:0008020	G protein-coupled photoreceptor activity	molecular_function	0.030434	0.71783	4	5	0	4
GO:0009881	photoreceptor activity	molecular_function	0.030434	0.71783	4	5	0	4
GO:0008121	ubiquinol-cytochrome-c reductase activity	molecular_function	0.031062	0.71783	8	20	8	0
GO:0016679	oxidoreductase activity, acting on diphenols and related substances as donors	molecular_function	0.031062	0.71783	8	20	8	0
GO:0016681	oxidoreductase activity, acting on diphenols and related substances as donors, cytochrome as acceptor	molecular_function	0.031062	0.71783	8	20	8	0
GO:0006886	intracellular protein transport	biological_process	0.031286	0.71783	65	240	39	26
GO:0034613	cellular protein localization	biological_process	0.031286	0.71783	65	240	39	26
GO:0070727	cellular macromolecule localization	biological_process	0.031286	0.71783	65	240	39	26
GO:0007530	sex determination	biological_process	0.03262	0.74149	2	2	2	0
GO:0003950	NAD+ ADP-ribosyltransferase activity	molecular_function	0.033055	0.7445	8	18	4	4
GO:0008171	O-methyltransferase activity	molecular_function	0.033786	0.75404	27	102	12	15
GO:0003727	single-stranded RNA binding	molecular_function	0.034525	0.75867	2	2	2	0
GO:0044423	virion part	cellular_component	0.034611	0.75867	56	205	24	32
GO:0006471	protein ADP-ribosylation	biological_process	0.035218	0.76461	8	18	4	4
GO:0006807	nitrogen compound metabolic process	biological_process	0.03561	0.76461	1462	6760	748	714
GO:0046907	intracellular transport	biological_process	0.035827	0.76461	67	250	40	27
GO:0071704	organic substance metabolic process	biological_process	0.036128	0.76461	1674	7795	840	834
GO:0015075	ion transmembrane transporter activity	molecular_function	0.037154	0.7796	193	786	90	103
GO:0006026	aminoglycan catabolic process	biological_process	0.037654	0.78298	9	26	8	1
GO:0051641	cellular localization	biological_process	0.038272	0.78298	67	251	40	27
GO:0051649	establishment of localization in cell	biological_process	0.038272	0.78298	67	251	40	27
GO:0004779	sulfate adenylyltransferase activity	molecular_function	0.039626	0.7974	2	2	2	0
GO:0004781	sulfate adenylyltransferase (ATP) activity	molecular_function	0.039626	0.7974	2	2	2	0
GO:0022890	inorganic cation transmembrane transporter activity	molecular_function	0.043755	0.8563	125	505	63	62
GO:0009987	cellular process	biological_process	0.044602	0.8563	1822	8383	917	905
GO:0004568	chitinase activity	molecular_function	0.045049	0.8563	8	23	8	0
GO:0006032	chitin catabolic process	biological_process	0.045049	0.8563	8	23	8	0
GO:0046348	amino sugar catabolic process	biological_process	0.045049	0.8563	8	23	8	0
GO:1901072	glucosamine-containing compound catabolic process	biological_process	0.045049	0.8563	8	23	8	0
GO:0007165	signal transduction	biological_process	0.04571	0.8563	143	583	82	61
GO:0015159	polysaccharide transmembrane transporter activity	molecular_function	0.046041	0.8563	3	5	3	0
GO:0015774	polysaccharide transport	biological_process	0.046041	0.8563	3	5	3	0
GO:0033037	polysaccharide localization	biological_process	0.046041	0.8563	3	5	3	0
GO:0004620	phospholipase activity	molecular_function	0.047447	0.85919	9	26	7	2
GO:0008643	carbohydrate transport	biological_process	0.047548	0.85919	12	33	8	4
GO:0004930	G protein-coupled receptor activity	molecular_function	0.048071	0.85919	11	28	4	7
GO:0008931	obsolete murein DD-endopeptidase activity	molecular_function	0.048949	0.85919	2	2	2	0
GO:0000041	transition metal ion transport	biological_process	0.049643	0.85919	13	39	3	10
GO:0023052	signaling	biological_process	0.049709	0.85919	143	585	82	61
GO:0006720	isoprenoid metabolic process	biological_process	0.050042	0.85919	11	33	5	6
GO:0008299	isoprenoid biosynthetic process	biological_process	0.050042	0.85919	11	33	5	6
GO:0005681	spliceosomal complex	cellular_component	0.050201	0.85919	4	8	4	0
GO:0009235	cobalamin metabolic process	biological_process	0.051361	0.85919	15	47	9	6
GO:0009236	cobalamin biosynthetic process	biological_process	0.051361	0.85919	15	47	9	6
GO:0005542	folic acid binding	molecular_function	0.052497	0.85919	4	7	2	2
GO:0008517	folic acid transmembrane transporter activity	molecular_function	0.052497	0.85919	4	7	2	2
GO:0008518	folate:anion antiporter activity	molecular_function	0.052497	0.85919	4	7	2	2
GO:0019842	vitamin binding	molecular_function	0.052497	0.85919	4	7	2	2
GO:0072341	modified amino acid binding	molecular_function	0.052497	0.85919	4	7	2	2
GO:0072349	modified amino acid transmembrane transporter activity	molecular_function	0.052497	0.85919	4	7	2	2
GO:0090482	vitamin transmembrane transporter activity	molecular_function	0.052497	0.85919	4	7	2	2
GO:0017072	obsolete tubulin-specific chaperone activity	molecular_function	0.054165	0.87447	3	5	2	1
GO:0016307	phosphatidylinositol phosphate kinase activity	molecular_function	0.054532	0.87447	6	11	1	5
GO:0016308	1-phosphatidylinositol-4-phosphate 5-kinase activity	molecular_function	0.054532	0.87447	6	11	1	5
GO:0005194	obsolete cell adhesion molecule activity	molecular_function	0.054855	0.87447	3	5	2	1
GO:0005515	protein binding	molecular_function	0.055289	0.87571	86	342	33	53
GO:0000159	protein phosphatase type 2A complex	cellular_component	0.057233	0.88928	5	10	3	2
GO:0008287	protein serine/threonine phosphatase complex	cellular_component	0.057233	0.88928	5	10	3	2
GO:1903293	phosphatase complex	cellular_component	0.057233	0.88928	5	10	3	2
GO:0004789	thiamine-phosphate diphosphorylase activity	molecular_function	0.058191	0.89848	3	5	2	1
GO:0071702	organic substance transport	biological_process	0.05924	0.90705	139	589	77	62
GO:0005215	transporter activity	molecular_function	0.059484	0.90705	296	1294	147	149
GO:0009055	electron transfer activity	molecular_function	0.060578	0.91802	32	117	24	8
GO:0009975	cyclase activity	molecular_function	0.06406	0.96483	4	8	3	1
GO:0004869	cysteine-type endopeptidase inhibitor activity	molecular_function	0.06493	0.96849	4	9	3	1
GO:0015035	protein disulfide oxidoreductase activity	molecular_function	0.065482	0.96849	5	12	5	0
GO:0015103	inorganic anion transmembrane transporter activity	molecular_function	0.065492	0.96849	18	57	6	12
GO:0006003	fructose 2,6-bisphosphate metabolic process	biological_process	0.065881	0.96849	6	15	5	1
GO:0005786	signal recognition particle, endoplasmic reticulum targeting	cellular_component	0.06903	0.9949	24	75	10	14
GO:0048500	signal recognition particle	cellular_component	0.06903	0.9949	24	75	10	14
GO:0016638	oxidoreductase activity, acting on the CH-NH2 group of donors	molecular_function	0.069113	0.9949	9	24	4	5
GO:0004693	cyclin-dependent protein serine/threonine kinase activity	molecular_function	0.069704	0.9949	3	5	1	2
GO:0097472	cyclin-dependent protein kinase activity	molecular_function	0.069704	0.9949	3	5	1	2
GO:0009678	pyrophosphate hydrolysis-driven proton transmembrane transporter activity	molecular_function	0.070608	1	19	60	9	10
GO:0009636	response to toxic substance	biological_process	0.07398	1	5	11	2	3
GO:0010038	response to metal ion	biological_process	0.07398	1	5	11	2	3
GO:0015097	mercury ion transmembrane transporter activity	molecular_function	0.07398	1	5	11	2	3
GO:0015694	mercury ion transport	biological_process	0.07398	1	5	11	2	3
GO:0046689	response to mercury ion	biological_process	0.07398	1	5	11	2	3
GO:0050787	detoxification of mercury ion	biological_process	0.07398	1	5	11	2	3
GO:0061687	detoxification of inorganic compound	biological_process	0.07398	1	5	11	2	3
GO:0098754	detoxification	biological_process	0.07398	1	5	11	2	3
GO:0008152	metabolic process	biological_process	0.077352	1	1929	9114	981	948
GO:0008081	phosphoric diester hydrolase activity	molecular_function	0.077505	1	10	32	8	2
GO:0008324	cation transmembrane transporter activity	molecular_function	0.079532	1	130	541	66	64
GO:0003743	translation initiation factor activity	molecular_function	0.079815	1	15	53	13	2
GO:0006413	translational initiation	biological_process	0.079815	1	15	53	13	2
GO:0004602	glutathione peroxidase activity	molecular_function	0.07988	1	5	13	4	1
GO:0015969	guanosine tetraphosphate metabolic process	biological_process	0.080487	1	3	5	2	1
GO:0034035	purine ribonucleoside bisphosphate metabolic process	biological_process	0.080487	1	3	5	2	1
GO:0004000	adenosine deaminase activity	molecular_function	0.081691	1	3	6	3	0
GO:0015448	obsolete type III protein (virulence-related) secretor activity	molecular_function	0.081996	1	3	5	1	2
GO:0008553	proton-exporting ATPase activity, phosphorylative mechanism	molecular_function	0.082053	1	15	45	8	7
GO:0071705	nitrogen compound transport	biological_process	0.082499	1	121	514	68	53
GO:0055114	oxidation-reduction process	biological_process	0.082723	1	40	160	20	20
GO:0016832	aldehyde-lyase activity	molecular_function	0.082862	1	4	9	3	1
GO:0008135	translation factor activity, RNA binding	molecular_function	0.085686	1	49	200	34	15
GO:0045182	translation regulator activity	molecular_function	0.085686	1	49	200	34	15
GO:0090079	translation regulator activity, nucleic acid binding	molecular_function	0.085686	1	49	200	34	15
GO:0001664	G protein-coupled receptor binding	molecular_function	0.086735	1	3	6	1	2
GO:0008009	chemokine activity	molecular_function	0.086735	1	3	6	1	2
GO:0042379	chemokine receptor binding	molecular_function	0.086735	1	3	6	1	2
GO:0046873	metal ion transmembrane transporter activity	molecular_function	0.087105	1	73	297	33	40
GO:0008484	sulfuric ester hydrolase activity	molecular_function	0.087226	1	3	5	0	3
GO:0006816	calcium ion transport	biological_process	0.087812	1	5	11	1	4
GO:0070838	divalent metal ion transport	biological_process	0.087812	1	5	11	1	4
GO:0004194	obsolete pepsin A activity	molecular_function	0.087861	1	19	73	7	12
GO:0005253	anion channel activity	molecular_function	0.088988	1	9	25	2	7
GO:0008308	voltage-gated anion channel activity	molecular_function	0.088988	1	9	25	2	7
GO:0015939	pantothenate metabolic process	biological_process	0.089461	1	2	3	2	0
GO:0015940	pantothenate biosynthetic process	biological_process	0.089461	1	2	3	2	0
GO:0004623	phospholipase A2 activity	molecular_function	0.089904	1	2	3	1	1
GO:0004476	mannose-6-phosphate isomerase activity	molecular_function	0.090582	1	2	3	2	0
GO:0016758	transferase activity, transferring hexosyl groups	molecular_function	0.091577	1	123	540	51	72
GO:0006354	DNA-templated transcription, elongation	biological_process	0.093424	1	4	10	4	0
GO:0015070	obsolete toxin activity	molecular_function	0.094862	1	25	87	9	16
GO:0005783	endoplasmic reticulum	cellular_component	0.095014	1	14	46	6	8
GO:0044238	primary metabolic process	biological_process	0.095426	1	1586	7427	791	795
GO:0004629	phospholipase C activity	molecular_function	0.095702	1	7	21	6	1
GO:0005310	dicarboxylic acid transmembrane transporter activity	molecular_function	0.096609	1	6	16	3	3
GO:0031984	organelle subcompartment	cellular_component	0.096946	1	5	12	4	1
GO:0016021	integral component of membrane	cellular_component	0.097365	1	98	413	46	52
GO:0031224	intrinsic component of membrane	cellular_component	0.097365	1	98	413	46	52
GO:0016020	membrane	cellular_component	0.098083	1	751	3387	372	379
GO:0009279	cell outer membrane	cellular_component	0.099871	1	7	20	6	1
GO:0009142	nucleoside triphosphate biosynthetic process	biological_process	0.10104	1	17	58	12	5
GO:0003927	obsolete heterotrimeric G-protein GTPase activity	molecular_function	0.10355	1	2	3	1	1
GO:0005834	heterotrimeric G-protein complex	cellular_component	0.10355	1	2	3	1	1
GO:0009898	cytoplasmic side of plasma membrane	cellular_component	0.10355	1	2	3	1	1
GO:0019897	extrinsic component of plasma membrane	cellular_component	0.10355	1	2	3	1	1
GO:0031234	extrinsic component of cytoplasmic side of plasma membrane	cellular_component	0.10355	1	2	3	1	1
GO:0098552	side of membrane	cellular_component	0.10355	1	2	3	1	1
GO:0098562	cytoplasmic side of membrane	cellular_component	0.10355	1	2	3	1	1
GO:1905360	GTPase complex	cellular_component	0.10355	1	2	3	1	1
GO:0015980	energy derivation by oxidation of organic compounds	biological_process	0.1049	1	25	94	13	12
GO:0045333	cellular respiration	biological_process	0.1049	1	25	94	13	12
GO:0016757	transferase activity, transferring glycosyl groups	molecular_function	0.10619	1	134	593	56	78
GO:0004798	thymidylate kinase activity	molecular_function	0.10828	1	9	25	5	4
GO:0006233	dTDP biosynthetic process	biological_process	0.10828	1	9	25	5	4
GO:0006235	dTTP biosynthetic process	biological_process	0.10828	1	9	25	5	4
GO:0009133	nucleoside diphosphate biosynthetic process	biological_process	0.10828	1	9	25	5	4
GO:0009138	pyrimidine nucleoside diphosphate metabolic process	biological_process	0.10828	1	9	25	5	4
GO:0009139	pyrimidine nucleoside diphosphate biosynthetic process	biological_process	0.10828	1	9	25	5	4
GO:0009189	deoxyribonucleoside diphosphate biosynthetic process	biological_process	0.10828	1	9	25	5	4
GO:0009196	pyrimidine deoxyribonucleoside diphosphate metabolic process	biological_process	0.10828	1	9	25	5	4
GO:0009197	pyrimidine deoxyribonucleoside diphosphate biosynthetic process	biological_process	0.10828	1	9	25	5	4
GO:0009202	deoxyribonucleoside triphosphate biosynthetic process	biological_process	0.10828	1	9	25	5	4
GO:0009212	pyrimidine deoxyribonucleoside triphosphate biosynthetic process	biological_process	0.10828	1	9	25	5	4
GO:0046072	dTDP metabolic process	biological_process	0.10828	1	9	25	5	4
GO:0046075	dTTP metabolic process	biological_process	0.10828	1	9	25	5	4
GO:0008940	nitrate reductase activity	molecular_function	0.10857	1	2	3	1	1
GO:0009325	nitrate reductase complex	cellular_component	0.10857	1	2	3	1	1
GO:0005746	mitochondrial respirasome	cellular_component	0.1089	1	4	10	4	0
GO:0070469	respirasome	cellular_component	0.1089	1	4	10	4	0
GO:0022804	active transmembrane transporter activity	molecular_function	0.10937	1	95	390	48	47
GO:0008375	acetylglucosaminyltransferase activity	molecular_function	0.11	1	13	45	6	7
GO:0019898	extrinsic component of membrane	cellular_component	0.1149	1	5	13	2	3
GO:0019904	protein domain specific binding	molecular_function	0.11529	1	6	18	3	3
GO:0016799	hydrolase activity, hydrolyzing N-glycosyl compounds	molecular_function	0.11633	1	4	10	1	3
GO:0019867	outer membrane	cellular_component	0.1164	1	17	63	11	6
GO:0003754	obsolete chaperone activity	molecular_function	0.11671	1	26	101	19	7
GO:0005247	voltage-gated chloride channel activity	molecular_function	0.11832	1	6	14	0	6
GO:0005254	chloride channel activity	molecular_function	0.11832	1	6	14	0	6
GO:0015108	chloride transmembrane transporter activity	molecular_function	0.11832	1	6	14	0	6
GO:0008937	ferredoxin-NAD(P) reductase activity	molecular_function	0.11882	1	4	10	1	3
GO:0016731	oxidoreductase activity, acting on iron-sulfur proteins as donors, NAD or NADP as acceptor	molecular_function	0.11882	1	4	10	1	3
GO:0030001	metal ion transport	biological_process	0.11964	1	89	383	40	49
GO:0004556	alpha-amylase activity	molecular_function	0.12019	1	6	15	2	4
GO:0006766	vitamin metabolic process	biological_process	0.12026	1	44	182	23	21
GO:0006767	water-soluble vitamin metabolic process	biological_process	0.12026	1	44	182	23	21
GO:0009110	vitamin biosynthetic process	biological_process	0.12026	1	44	182	23	21
GO:0042364	water-soluble vitamin biosynthetic process	biological_process	0.12026	1	44	182	23	21
GO:0000155	phosphorelay sensor kinase activity	molecular_function	0.12202	1	8	20	0	8
GO:0140299	small molecule sensor activity	molecular_function	0.12202	1	8	20	0	8
GO:0015093	ferrous iron transmembrane transporter activity	molecular_function	0.12264	1	18	68	8	10
GO:0072509	divalent inorganic cation transmembrane transporter activity	molecular_function	0.12264	1	18	68	8	10
GO:0019239	deaminase activity	molecular_function	0.12601	1	4	10	3	1
GO:0004435	phosphatidylinositol phospholipase C activity	molecular_function	0.12677	1	4	10	4	0
GO:0016247	channel regulator activity	molecular_function	0.12854	1	8	25	2	6
GO:0099106	ion channel regulator activity	molecular_function	0.12854	1	8	25	2	6
GO:0008150	biological_process	biological_process	0.12922	1	2552	12104	1284	1268
GO:0006811	ion transport	biological_process	0.13246	1	174	765	79	95
GO:0006119	oxidative phosphorylation	biological_process	0.13309	1	13	46	7	6
GO:0022900	electron transport chain	biological_process	0.13309	1	13	46	7	6
GO:0022904	respiratory electron transport chain	biological_process	0.13309	1	13	46	7	6
GO:0042773	ATP synthesis coupled electron transport	biological_process	0.13309	1	13	46	7	6
GO:0042775	mitochondrial ATP synthesis coupled electron transport	biological_process	0.13309	1	13	46	7	6
GO:0008745	N-acetylmuramoyl-L-alanine amidase activity	molecular_function	0.13335	1	2	3	0	2
GO:0005125	cytokine activity	molecular_function	0.13438	1	6	18	4	2
GO:0033218	amide binding	molecular_function	0.13462	1	6	17	4	2
GO:0009405	pathogenesis	biological_process	0.13534	1	19	68	8	11
GO:0016814	hydrolase activity, acting on carbon-nitrogen (but not peptide) bonds, in cyclic amidines	molecular_function	0.13541	1	8	25	7	1
GO:0050896	response to stimulus	biological_process	0.13652	1	348	1527	149	199
GO:0015669	gas transport	biological_process	0.13854	1	3	7	2	1
GO:0015671	oxygen transport	biological_process	0.13854	1	3	7	2	1
GO:0004500	dopamine beta-monooxygenase activity	molecular_function	0.14071	1	3	7	0	3
GO:0006584	catecholamine metabolic process	biological_process	0.14071	1	3	7	0	3
GO:0009712	catechol-containing compound metabolic process	biological_process	0.14071	1	3	7	0	3
GO:0016715	oxidoreductase activity, acting on paired donors, with incorporation or reduction of molecular oxygen, reduced ascorbate as one donor, and incorporation of one atom of oxygen	molecular_function	0.14071	1	3	7	0	3
GO:0018958	phenol-containing compound metabolic process	biological_process	0.14071	1	3	7	0	3
GO:0005246	calcium channel regulator activity	molecular_function	0.14427	1	4	10	1	3
GO:0042030	ATPase inhibitor activity	molecular_function	0.14427	1	4	10	1	3
GO:0060590	ATPase regulator activity	molecular_function	0.14427	1	4	10	1	3
GO:0006790	sulfur compound metabolic process	biological_process	0.14603	1	46	185	22	24
GO:0005381	iron ion transmembrane transporter activity	molecular_function	0.14822	1	18	70	8	10
GO:0003746	translation elongation factor activity	molecular_function	0.14897	1	34	137	21	13
GO:0005795	Golgi stack	cellular_component	0.15101	1	4	10	3	1
GO:0006891	intra-Golgi vesicle-mediated transport	biological_process	0.15101	1	4	10	3	1
GO:0098791	Golgi apparatus subcompartment	cellular_component	0.15101	1	4	10	3	1
GO:0009117	nucleotide metabolic process	biological_process	0.15221	1	47	197	30	17
GO:0006812	cation transport	biological_process	0.15242	1	112	485	54	58
GO:0009141	nucleoside triphosphate metabolic process	biological_process	0.15323	1	17	62	12	5
GO:0050789	regulation of biological process	biological_process	0.15356	1	435	1995	216	219
GO:0007610	behavior	biological_process	0.15463	1	3	7	1	2
GO:0007631	feeding behavior	biological_process	0.15463	1	3	7	1	2
GO:0009877	nodulation	biological_process	0.15483	1	2	4	2	0
GO:0009424	bacterial-type flagellum hook	cellular_component	0.15495	1	2	3	1	1
GO:0005244	voltage-gated ion channel activity	molecular_function	0.1558	1	14	48	2	12
GO:0022832	voltage-gated channel activity	molecular_function	0.1558	1	14	48	2	12
GO:0008097	5S rRNA binding	molecular_function	0.15586	1	2	4	2	0
GO:0019843	rRNA binding	molecular_function	0.15586	1	2	4	2	0
GO:0033865	nucleoside bisphosphate metabolic process	biological_process	0.15781	1	6	18	5	1
GO:0033875	ribonucleoside bisphosphate metabolic process	biological_process	0.15781	1	6	18	5	1
GO:0034032	purine nucleoside bisphosphate metabolic process	biological_process	0.15781	1	6	18	5	1
GO:0003995	acyl-CoA dehydrogenase activity	molecular_function	0.15831	1	3	7	0	3
GO:0008509	anion transmembrane transporter activity	molecular_function	0.15842	1	28	109	11	17
GO:0016661	oxidoreductase activity, acting on other nitrogenous compounds as donors	molecular_function	0.15861	1	3	7	1	2
GO:0046034	ATP metabolic process	biological_process	0.15863	1	35	147	24	11
GO:0008312	7S RNA binding	molecular_function	0.16038	1	2	4	2	0
GO:0030313	cell envelope	cellular_component	0.16053	1	22	82	18	4
GO:0015301	anion:anion antiporter activity	molecular_function	0.16097	1	4	10	2	2
GO:0140323	solute:anion antiporter activity	molecular_function	0.16097	1	4	10	2	2
GO:0015556	C4-dicarboxylate transmembrane transporter activity	molecular_function	0.16159	1	3	6	1	2
GO:0015740	C4-dicarboxylate transport	biological_process	0.16159	1	3	6	1	2
GO:0016160	amylase activity	molecular_function	0.16836	1	9	29	4	5
GO:1901293	nucleoside phosphate biosynthetic process	biological_process	0.16842	1	25	97	15	10
GO:0009165	nucleotide biosynthetic process	biological_process	0.16846	1	24	93	15	9
GO:0008685	2-C-methyl-D-erythritol 2,4-cyclodiphosphate synthase activity	molecular_function	0.1693	1	3	7	2	1
GO:0042278	purine nucleoside metabolic process	biological_process	0.17056	1	4	11	3	1
GO:0046128	purine ribonucleoside metabolic process	biological_process	0.17056	1	4	11	3	1
GO:1901068	guanosine-containing compound metabolic process	biological_process	0.17056	1	4	11	3	1
GO:0006364	rRNA processing	biological_process	0.17072	1	8	29	5	3
GO:0016072	rRNA metabolic process	biological_process	0.17072	1	8	29	5	3
GO:0022613	ribonucleoprotein complex biogenesis	biological_process	0.17072	1	8	29	5	3
GO:0042254	ribosome biogenesis	biological_process	0.17072	1	8	29	5	3
GO:0009221	pyrimidine deoxyribonucleotide biosynthetic process	biological_process	0.17209	1	10	31	5	5
GO:0009263	deoxyribonucleotide biosynthetic process	biological_process	0.17209	1	10	31	5	5
GO:0009265	2-deoxyribonucleotide biosynthetic process	biological_process	0.17209	1	10	31	5	5
GO:0046385	deoxyribose phosphate biosynthetic process	biological_process	0.17209	1	10	31	5	5
GO:0009628	response to abiotic stimulus	biological_process	0.17401	1	25	105	10	15
GO:0098805	whole membrane	cellular_component	0.17471	1	16	64	11	5
GO:0003913	DNA photolyase activity	molecular_function	0.17606	1	4	11	2	2
GO:0000156	phosphorelay response regulator activity	molecular_function	0.17634	1	16	58	5	11
GO:0009401	phosphoenolpyruvate-dependent sugar phosphotransferase system	biological_process	0.17671	1	9	28	5	4
GO:0051716	cellular response to stimulus	biological_process	0.17767	1	211	909	104	107
GO:0015078	proton transmembrane transporter activity	molecular_function	0.17815	1	49	195	27	22
GO:0004150	dihydroneopterin aldolase activity	molecular_function	0.17937	1	1	1	1	0
GO:0004883	glucocorticoid receptor activity	molecular_function	0.18007	1	1	1	1	0
GO:0065007	biological regulation	biological_process	0.18175	1	445	2048	218	227
GO:0030058	amine dehydrogenase activity	molecular_function	0.18328	1	1	1	1	0
GO:0004592	pantoate-beta-alanine ligase activity	molecular_function	0.18423	1	1	1	1	0
GO:0006753	nucleoside phosphate metabolic process	biological_process	0.18475	1	48	205	30	18
GO:0006821	chloride transport	biological_process	0.18506	1	6	16	0	6
GO:0006022	aminoglycan metabolic process	biological_process	0.18664	1	14	57	11	3
GO:0012506	vesicle membrane	cellular_component	0.18755	1	7	25	6	1
GO:0015204	urea transmembrane transporter activity	molecular_function	0.19	1	1	1	1	0
GO:0015840	urea transport	biological_process	0.19	1	1	1	1	0
GO:0019755	one-carbon compound transport	biological_process	0.19	1	1	1	1	0
GO:0004474	malate synthase activity	molecular_function	0.19036	1	1	1	0	1
GO:0006097	glyoxylate cycle	biological_process	0.19036	1	1	1	0	1
GO:0046487	glyoxylate metabolic process	biological_process	0.19036	1	1	1	0	1
GO:0000128	flocculation	biological_process	0.19213	1	1	1	1	0
GO:0051703	intraspecies interaction between organisms	biological_process	0.19213	1	1	1	1	0
GO:0098610	adhesion between unicellular organisms	biological_process	0.19213	1	1	1	1	0
GO:0006754	ATP biosynthetic process	biological_process	0.19405	1	8	28	7	1
GO:0009186	deoxyribonucleoside diphosphate metabolic process	biological_process	0.19561	1	9	29	5	4
GO:0009200	deoxyribonucleoside triphosphate metabolic process	biological_process	0.19597	1	9	29	5	4
GO:0009211	pyrimidine deoxyribonucleoside triphosphate metabolic process	biological_process	0.19597	1	9	29	5	4
GO:0030117	membrane coat	cellular_component	0.19791	1	6	21	6	0
GO:0030118	clathrin coat	cellular_component	0.19791	1	6	21	6	0
GO:0030120	vesicle coat	cellular_component	0.19791	1	6	21	6	0
GO:0030125	clathrin vesicle coat	cellular_component	0.19791	1	6	21	6	0
GO:0030135	coated vesicle	cellular_component	0.19791	1	6	21	6	0
GO:0030136	clathrin-coated vesicle	cellular_component	0.19791	1	6	21	6	0
GO:0030659	cytoplasmic vesicle membrane	cellular_component	0.19791	1	6	21	6	0
GO:0030662	coated vesicle membrane	cellular_component	0.19791	1	6	21	6	0
GO:0030665	clathrin-coated vesicle membrane	cellular_component	0.19791	1	6	21	6	0
GO:0048475	coated membrane	cellular_component	0.19791	1	6	21	6	0
GO:0003922	GMP synthase (glutamine-hydrolyzing) activity	molecular_function	0.1991	1	1	1	1	0
GO:0006177	GMP biosynthetic process	biological_process	0.1991	1	1	1	1	0
GO:0046037	GMP metabolic process	biological_process	0.1991	1	1	1	1	0
GO:1901136	carbohydrate derivative catabolic process	biological_process	0.19952	1	9	35	8	1
GO:0006510	obsolete ATP-dependent proteolysis	biological_process	0.2007	1	3	7	3	0
GO:0070085	glycosylation	biological_process	0.20097	1	28	121	12	16
GO:0005777	peroxisome	cellular_component	0.20347	1	4	12	2	2
GO:0042579	microbody	cellular_component	0.20347	1	4	12	2	2
GO:0004332	fructose-bisphosphate aldolase activity	molecular_function	0.20349	1	3	8	2	1
GO:0072524	pyridine-containing compound metabolic process	biological_process	0.20363	1	5	16	4	1
GO:0072525	pyridine-containing compound biosynthetic process	biological_process	0.20363	1	5	16	4	1
GO:0019856	pyrimidine nucleobase biosynthetic process	biological_process	0.20393	1	10	35	3	7
GO:0006486	protein glycosylation	biological_process	0.20422	1	16	63	9	7
GO:0009101	glycoprotein biosynthetic process	biological_process	0.20422	1	16	63	9	7
GO:0043413	macromolecule glycosylation	biological_process	0.20422	1	16	63	9	7
GO:0006457	protein folding	biological_process	0.20489	1	18	75	14	4
GO:0002790	peptide secretion	biological_process	0.20634	1	15	56	5	10
GO:0009306	protein secretion	biological_process	0.20634	1	15	56	5	10
GO:0035592	establishment of protein localization to extracellular region	biological_process	0.20634	1	15	56	5	10
GO:0071692	protein localization to extracellular region	biological_process	0.20634	1	15	56	5	10
GO:0016211	ammonia ligase activity	molecular_function	0.21068	1	9	33	7	2
GO:0016880	acid-ammonia (or amide) ligase activity	molecular_function	0.21068	1	9	33	7	2
GO:0006721	terpenoid metabolic process	biological_process	0.21118	1	4	11	2	2
GO:0016114	terpenoid biosynthetic process	biological_process	0.21118	1	4	11	2	2
GO:0005452	inorganic anion exchanger activity	molecular_function	0.21226	1	3	7	2	1
GO:0004478	methionine adenosyltransferase activity	molecular_function	0.21303	1	3	8	2	1
GO:0016627	oxidoreductase activity, acting on the CH-CH group of donors	molecular_function	0.21525	1	13	53	7	6
GO:0031982	vesicle	cellular_component	0.21585	1	7	26	6	1
GO:0008080	N-acetyltransferase activity	molecular_function	0.21609	1	13	53	11	2
GO:1901615	organic hydroxy compound metabolic process	biological_process	0.21644	1	10	37	5	5
GO:0009148	pyrimidine nucleoside triphosphate biosynthetic process	biological_process	0.21946	1	9	30	5	4
GO:1901137	carbohydrate derivative biosynthetic process	biological_process	0.22259	1	44	188	24	20
GO:0008168	methyltransferase activity	molecular_function	0.22304	1	54	248	26	28
GO:0008202	steroid metabolic process	biological_process	0.2268	1	35	162	21	14
GO:0003887	DNA-directed DNA polymerase activity	molecular_function	0.22687	1	7	22	3	4
GO:0016998	cell wall macromolecule catabolic process	biological_process	0.22744	1	13	53	12	1
GO:0005759	mitochondrial matrix	cellular_component	0.22829	1	2	5	2	0
GO:0043648	dicarboxylic acid metabolic process	biological_process	0.22876	1	11	42	6	5
GO:0031410	cytoplasmic vesicle	cellular_component	0.22993	1	6	22	6	0
GO:0097708	intracellular vesicle	cellular_component	0.22993	1	6	22	6	0
GO:0016730	oxidoreductase activity, acting on iron-sulfur proteins as donors	molecular_function	0.23025	1	4	12	1	3
GO:0004129	cytochrome-c oxidase activity	molecular_function	0.23034	1	23	92	15	8
GO:0015002	heme-copper terminal oxidase activity	molecular_function	0.23034	1	23	92	15	8
GO:0016675	oxidoreductase activity, acting on a heme group of donors	molecular_function	0.23034	1	23	92	15	8
GO:0016676	oxidoreductase activity, acting on a heme group of donors, oxygen as acceptor	molecular_function	0.23034	1	23	92	15	8
GO:0001539	cilium or flagellum-dependent cell motility	biological_process	0.23091	1	9	34	5	4
GO:0048870	cell motility	biological_process	0.23091	1	9	34	5	4
GO:0051674	localization of cell	biological_process	0.23091	1	9	34	5	4
GO:0009288	bacterial-type flagellum	cellular_component	0.23152	1	11	42	7	4
GO:0019028	viral capsid	cellular_component	0.23199	1	35	143	17	18
GO:0008948	oxaloacetate decarboxylase activity	molecular_function	0.23285	1	10	36	4	6
GO:0004984	olfactory receptor activity	molecular_function	0.2344	1	2	4	1	1
GO:0005549	odorant binding	molecular_function	0.2344	1	2	4	1	1
GO:0007608	sensory perception of smell	biological_process	0.2344	1	2	4	1	1
GO:0050794	regulation of cellular process	biological_process	0.2351	1	409	1887	203	206
GO:0008987	quinolinate synthetase A activity	molecular_function	0.23611	1	1	1	0	1
GO:0001882	nucleoside binding	molecular_function	0.2383	1	80	340	40	40
GO:0001883	purine nucleoside binding	molecular_function	0.2383	1	80	340	40	40
GO:0005525	GTP binding	molecular_function	0.2383	1	80	340	40	40
GO:0019001	guanyl nucleotide binding	molecular_function	0.2383	1	80	340	40	40
GO:0032549	ribonucleoside binding	molecular_function	0.2383	1	80	340	40	40
GO:0032550	purine ribonucleoside binding	molecular_function	0.2383	1	80	340	40	40
GO:0032561	guanyl ribonucleotide binding	molecular_function	0.2383	1	80	340	40	40
GO:0016410	N-acyltransferase activity	molecular_function	0.23934	1	14	59	12	2
GO:0007218	neuropeptide signaling pathway	biological_process	0.24212	1	7	24	3	4
GO:0016564	obsolete transcription repressor activity	molecular_function	0.24271	1	23	105	12	11
GO:0006099	tricarboxylic acid cycle	biological_process	0.24299	1	6	19	2	4
GO:0009060	aerobic respiration	biological_process	0.24299	1	6	19	2	4
GO:0019013	viral nucleocapsid	cellular_component	0.24857	1	7	26	5	2
GO:0048193	Golgi vesicle transport	biological_process	0.24932	1	5	17	4	1
GO:0016846	carbon-sulfur lyase activity	molecular_function	0.25011	1	7	25	3	4
GO:0000154	rRNA modification	biological_process	0.25026	1	5	18	3	2
GO:0000179	rRNA (adenine-N6,N6-)-dimethyltransferase activity	molecular_function	0.25026	1	5	18	3	2
GO:0008649	rRNA methyltransferase activity	molecular_function	0.25026	1	5	18	3	2
GO:0016433	rRNA (adenine) methyltransferase activity	molecular_function	0.25026	1	5	18	3	2
GO:0140102	catalytic activity, acting on a rRNA	molecular_function	0.25026	1	5	18	3	2
GO:0006808	regulation of nitrogen utilization	biological_process	0.25075	1	24	110	12	12
GO:0019740	nitrogen utilization	biological_process	0.25075	1	24	110	12	12
GO:0003795	obsolete antimicrobial peptide activity	molecular_function	0.25254	1	11	39	2	9
GO:0004112	cyclic-nucleotide phosphodiesterase activity	molecular_function	0.2534	1	2	5	1	1
GO:0004114	3,5-cyclic-nucleotide phosphodiesterase activity	molecular_function	0.2534	1	2	5	1	1
GO:0070566	adenylyltransferase activity	molecular_function	0.25393	1	5	15	4	1
GO:0019829	ATPase-coupled cation transmembrane transporter activity	molecular_function	0.25486	1	15	54	8	7
GO:1901617	organic hydroxy compound biosynthetic process	biological_process	0.25536	1	4	13	4	0
GO:0035556	intracellular signal transduction	biological_process	0.2556	1	58	250	36	22
GO:0000103	sulfate assimilation	biological_process	0.25688	1	11	37	7	4
GO:0006730	one-carbon metabolic process	biological_process	0.25796	1	8	30	4	4
GO:0031406	carboxylic acid binding	molecular_function	0.25847	1	14	57	5	9
GO:0043177	organic acid binding	molecular_function	0.25847	1	14	57	5	9
GO:0015099	nickel cation transmembrane transporter activity	molecular_function	0.25878	1	3	8	0	3
GO:0015675	nickel cation transport	biological_process	0.25878	1	3	8	0	3
GO:0008146	sulfotransferase activity	molecular_function	0.26104	1	8	32	2	6
GO:0016884	carbon-nitrogen ligase activity, with glutamine as amido-N-donor	molecular_function	0.26146	1	10	39	7	3
GO:0098588	bounding membrane of organelle	cellular_component	0.26163	1	16	69	11	5
GO:0009991	response to extracellular stimulus	biological_process	0.2631	1	20	69	3	17
GO:0031668	cellular response to extracellular stimulus	biological_process	0.2631	1	20	69	3	17
GO:0071496	cellular response to external stimulus	biological_process	0.2631	1	20	69	3	17
GO:0004673	protein histidine kinase activity	molecular_function	0.26325	1	8	25	0	8
GO:0016775	phosphotransferase activity, nitrogenous group as acceptor	molecular_function	0.26325	1	8	25	0	8
GO:0015945	methanol metabolic process	biological_process	0.26542	1	2	4	0	2
GO:0015946	methanol oxidation	biological_process	0.26542	1	2	4	0	2
GO:0034308	primary alcohol metabolic process	biological_process	0.26542	1	2	4	0	2
GO:0030154	cell differentiation	biological_process	0.26584	1	7	28	5	2
GO:0048869	cellular developmental process	biological_process	0.26584	1	7	28	5	2
GO:0016165	linoleate 13S-lipoxygenase activity	molecular_function	0.26603	1	6	20	1	5
GO:0003779	actin binding	molecular_function	0.26799	1	18	72	8	10
GO:0006207	de novo pyrimidine nucleobase biosynthetic process	biological_process	0.26907	1	8	29	2	6
GO:0009219	pyrimidine deoxyribonucleotide metabolic process	biological_process	0.26925	1	10	35	5	5
GO:0009262	deoxyribonucleotide metabolic process	biological_process	0.26925	1	10	35	5	5
GO:0009394	2-deoxyribonucleotide metabolic process	biological_process	0.26925	1	10	35	5	5
GO:0019692	deoxyribose phosphate metabolic process	biological_process	0.26925	1	10	35	5	5
GO:0015077	monovalent inorganic cation transmembrane transporter activity	molecular_function	0.27041	1	80	341	40	40
GO:0007268	chemical synaptic transmission	biological_process	0.27108	1	2	4	1	1
GO:0098916	anterograde trans-synaptic signaling	biological_process	0.27108	1	2	4	1	1
GO:0099536	synaptic signaling	biological_process	0.27108	1	2	4	1	1
GO:0099537	trans-synaptic signaling	biological_process	0.27108	1	2	4	1	1
GO:0003006	developmental process involved in reproduction	biological_process	0.27193	1	3	9	2	1
GO:0005509	calcium ion binding	molecular_function	0.27412	1	54	254	41	13
GO:0009420	bacterial-type flagellum filament	cellular_component	0.27505	1	2	5	1	1
GO:0003825	alpha,alpha-trehalose-phosphate synthase (UDP-forming) activity	molecular_function	0.27868	1	5	15	1	4
GO:0000104	succinate dehydrogenase activity	molecular_function	0.27963	1	2	5	1	1
GO:0016849	phosphorus-oxygen lyase activity	molecular_function	0.27993	1	3	9	2	1
GO:0008172	S-methyltransferase activity	molecular_function	0.28065	1	7	25	2	5
GO:0009435	NAD biosynthetic process	biological_process	0.28068	1	3	9	2	1
GO:0019359	nicotinamide nucleotide biosynthetic process	biological_process	0.28068	1	3	9	2	1
GO:0019362	pyridine nucleotide metabolic process	biological_process	0.28068	1	3	9	2	1
GO:0019363	pyridine nucleotide biosynthetic process	biological_process	0.28068	1	3	9	2	1
GO:0046496	nicotinamide nucleotide metabolic process	biological_process	0.28068	1	3	9	2	1
GO:0005489	obsolete electron transporter activity	molecular_function	0.28256	1	63	303	48	15
GO:0000096	sulfur amino acid metabolic process	biological_process	0.28314	1	6	19	0	6
GO:0006555	methionine metabolic process	biological_process	0.28314	1	6	19	0	6
GO:0019083	viral transcription	biological_process	0.28381	1	5	17	3	2
GO:0017004	cytochrome complex assembly	biological_process	0.28408	1	5	19	4	1
GO:0016860	intramolecular oxidoreductase activity	molecular_function	0.28487	1	6	23	4	2
GO:0016886	ligase activity, forming phosphoric ester bonds	molecular_function	0.28511	1	7	26	5	2
GO:0040011	locomotion	biological_process	0.286	1	17	73	10	7
GO:0004842	ubiquitin-protein transferase activity	molecular_function	0.28777	1	8	23	0	8
GO:0019787	ubiquitin-like protein transferase activity	molecular_function	0.28777	1	8	23	0	8
GO:0044036	cell wall macromolecule metabolic process	biological_process	0.28792	1	15	64	13	2
GO:0032501	multicellular organismal process	biological_process	0.28894	1	27	113	14	13
GO:0016036	cellular response to phosphate starvation	biological_process	0.28965	1	19	66	3	16
GO:0009119	ribonucleoside metabolic process	biological_process	0.29106	1	5	18	4	1
GO:0008697	4-deoxy-L-threo-5-hexosulose-uronate ketol-isomerase activity	molecular_function	0.29138	1	1	1	0	1
GO:0010393	galacturonan metabolic process	biological_process	0.29138	1	1	1	0	1
GO:0045488	pectin metabolic process	biological_process	0.29138	1	1	1	0	1
GO:0045490	pectin catabolic process	biological_process	0.29138	1	1	1	0	1
GO:0016125	sterol metabolic process	biological_process	0.29147	1	2	5	2	0
GO:0016126	sterol biosynthetic process	biological_process	0.29147	1	2	5	2	0
GO:1902652	secondary alcohol metabolic process	biological_process	0.29147	1	2	5	2	0
GO:1902653	secondary alcohol biosynthetic process	biological_process	0.29147	1	2	5	2	0
GO:0004075	biotin carboxylase activity	molecular_function	0.29214	1	2	4	0	2
GO:0009343	biotin carboxylase complex	cellular_component	0.29214	1	2	4	0	2
GO:0061783	peptidoglycan muralytic activity	molecular_function	0.29263	1	2	5	0	2
GO:0008818	cobalamin 5-phosphate synthase activity	molecular_function	0.29329	1	1	1	0	1
GO:0016780	phosphotransferase activity, for other substituted phosphate groups	molecular_function	0.29329	1	1	1	0	1
GO:0016701	oxidoreductase activity, acting on single donors with incorporation of molecular oxygen	molecular_function	0.29478	1	7	25	1	6
GO:0016702	oxidoreductase activity, acting on single donors with incorporation of molecular oxygen, incorporation of two atoms of oxygen	molecular_function	0.29478	1	7	25	1	6
GO:0051213	dioxygenase activity	molecular_function	0.29478	1	7	25	1	6
GO:0005507	copper ion binding	molecular_function	0.29713	1	49	231	17	32
GO:0008839	4-hydroxy-tetrahydrodipicolinate reductase	molecular_function	0.29827	1	4	15	4	0
GO:0009100	glycoprotein metabolic process	biological_process	0.29926	1	16	68	9	7
GO:0016994	precorrin-6A reductase activity	molecular_function	0.30295	1	1	1	0	1
GO:0015662	ion transmembrane transporter activity, phosphorylative mechanism	molecular_function	0.30621	1	30	114	15	15
GO:0042625	ATPase-coupled ion transmembrane transporter activity	molecular_function	0.30621	1	30	114	15	15
GO:0042626	ATPase-coupled transmembrane transporter activity	molecular_function	0.30621	1	30	114	15	15
GO:0005673	transcription factor TFIIE complex	cellular_component	0.30713	1	3	10	1	2
GO:0005134	interleukin-2 receptor binding	molecular_function	0.30879	1	3	8	1	2
GO:0051179	localization	biological_process	0.31042	1	495	2252	237	258
GO:0098796	membrane protein complex	cellular_component	0.31089	1	44	189	26	18
GO:0045158	electron transporter, transferring electrons within cytochrome b6/f complex of photosystem II activity	molecular_function	0.31227	1	2	6	2	0
GO:0015105	arsenite transmembrane transporter activity	molecular_function	0.31308	1	2	5	0	2
GO:0009451	RNA modification	biological_process	0.31439	1	6	24	4	2
GO:0009267	cellular response to starvation	biological_process	0.31449	1	19	67	3	16
GO:0031667	response to nutrient levels	biological_process	0.31449	1	19	67	3	16
GO:0031669	cellular response to nutrient levels	biological_process	0.31449	1	19	67	3	16
GO:0042594	response to starvation	biological_process	0.31449	1	19	67	3	16
GO:0006221	pyrimidine nucleotide biosynthetic process	biological_process	0.31526	1	11	41	5	6
GO:0004176	ATP-dependent peptidase activity	molecular_function	0.31545	1	3	9	3	0
GO:0098797	plasma membrane protein complex	cellular_component	0.31649	1	9	30	1	8
GO:0030528	obsolete transcription regulator activity	molecular_function	0.31788	1	4	15	4	0
GO:0072528	pyrimidine-containing compound biosynthetic process	biological_process	0.31796	1	41	180	15	26
GO:0005886	plasma membrane	cellular_component	0.31966	1	10	34	1	9
GO:0009150	purine ribonucleotide metabolic process	biological_process	0.31976	1	29	132	23	6
GO:0042242	cobyrinic acid a,c-diamide synthase activity	molecular_function	0.32283	1	8	32	5	3
GO:0003707	steroid hormone receptor activity	molecular_function	0.32604	1	4	13	2	2
GO:0008610	lipid biosynthetic process	biological_process	0.32755	1	60	291	27	33
GO:0030269	tetrahydromethanopterin S-methyltransferase activity	molecular_function	0.32858	1	3	10	1	2
GO:0042086	5-methyl-5,6,7,8-tetrahydromethanopterin-dependent methyltransferase activity	molecular_function	0.32858	1	3	10	1	2
GO:0004733	pyridoxamine-phosphate oxidase activity	molecular_function	0.32878	1	2	6	2	0
GO:0009066	aspartate family amino acid metabolic process	biological_process	0.32912	1	10	40	4	6
GO:0009147	pyrimidine nucleoside triphosphate metabolic process	biological_process	0.33001	1	9	34	5	4
GO:0008810	cellulase activity	molecular_function	0.33161	1	1	2	1	0
GO:0015232	heme transmembrane transporter activity	molecular_function	0.33224	1	1	2	0	1
GO:0015886	heme transport	biological_process	0.33224	1	1	2	0	1
GO:1901678	iron coordination entity transport	biological_process	0.33224	1	1	2	0	1
GO:0006012	galactose metabolic process	biological_process	0.33236	1	1	2	1	0
GO:0016867	intramolecular transferase activity, transferring acyl groups	molecular_function	0.33405	1	1	2	1	0
GO:0016993	precorrin-8X methylmutase activity	molecular_function	0.33405	1	1	2	1	0
GO:0046912	transferase activity, transferring acyl groups, acyl groups converted into alkyl on transfer	molecular_function	0.33416	1	4	14	2	2
GO:0003864	3-methyl-2-oxobutanoate hydroxymethyltransferase activity	molecular_function	0.33496	1	1	2	1	0
GO:0009144	purine nucleoside triphosphate metabolic process	biological_process	0.33506	1	8	33	7	1
GO:0009145	purine nucleoside triphosphate biosynthetic process	biological_process	0.33506	1	8	33	7	1
GO:0009199	ribonucleoside triphosphate metabolic process	biological_process	0.33506	1	8	33	7	1
GO:0009201	ribonucleoside triphosphate biosynthetic process	biological_process	0.33506	1	8	33	7	1
GO:0009205	purine ribonucleoside triphosphate metabolic process	biological_process	0.33506	1	8	33	7	1
GO:0009206	purine ribonucleoside triphosphate biosynthetic process	biological_process	0.33506	1	8	33	7	1
GO:0006163	purine nucleotide metabolic process	biological_process	0.33552	1	31	143	24	7
GO:0004365	glyceraldehyde-3-phosphate dehydrogenase (NAD+) (phosphorylating) activity	molecular_function	0.33562	1	3	11	2	1
GO:0043891	glyceraldehyde-3-phosphate dehydrogenase (NAD(P)+) (phosphorylating) activity	molecular_function	0.33562	1	3	11	2	1
GO:0009403	toxin biosynthetic process	biological_process	0.336	1	1	2	1	0
GO:0042995	cell projection	cellular_component	0.33757	1	11	45	7	4
GO:0019208	phosphatase regulator activity	molecular_function	0.3377	1	1	2	1	0
GO:0019211	phosphatase activator activity	molecular_function	0.3377	1	1	2	1	0
GO:0016741	transferase activity, transferring one-carbon groups	molecular_function	0.33817	1	57	274	29	28
GO:0009152	purine ribonucleotide biosynthetic process	biological_process	0.3387	1	9	38	8	1
GO:0006694	steroid biosynthetic process	biological_process	0.33985	1	31	152	19	12
GO:0046112	nucleobase biosynthetic process	biological_process	0.34028	1	10	40	3	7
GO:1901135	carbohydrate derivative metabolic process	biological_process	0.34046	1	133	655	87	46
GO:0003793	obsolete defense/immunity protein activity	molecular_function	0.34072	1	10	40	5	5
GO:0016620	oxidoreductase activity, acting on the aldehyde or oxo group of donors, NAD or NADP as acceptor	molecular_function	0.34126	1	5	20	3	2
GO:0005960	glycine cleavage complex	cellular_component	0.34231	1	3	11	1	2
GO:0006546	glycine catabolic process	biological_process	0.34231	1	3	11	1	2
GO:0009071	serine family amino acid catabolic process	biological_process	0.34231	1	3	11	1	2
GO:0098609	cell-cell adhesion	biological_process	0.34263	1	1	2	1	0
GO:0008451	obsolete X-Pro aminopeptidase activity	molecular_function	0.34346	1	7	29	3	4
GO:0005753	mitochondrial proton-transporting ATP synthase complex	cellular_component	0.34361	1	3	10	3	0
GO:0015985	energy coupled proton transport, down electrochemical gradient	biological_process	0.34361	1	3	10	3	0
GO:0015986	ATP synthesis coupled proton transport	biological_process	0.34361	1	3	10	3	0
GO:0045259	proton-transporting ATP synthase complex	cellular_component	0.34361	1	3	10	3	0
GO:0098655	cation transmembrane transport	biological_process	0.34361	1	3	10	3	0
GO:0098660	inorganic ion transmembrane transport	biological_process	0.34361	1	3	10	3	0
GO:0098662	inorganic cation transmembrane transport	biological_process	0.34361	1	3	10	3	0
GO:1902600	proton transmembrane transport	biological_process	0.34361	1	3	10	3	0
GO:0018537	coenzyme F420-dependent N5,N10-methenyltetrahydromethanopterin reductase activity	molecular_function	0.34469	1	1	2	0	1
GO:0005741	mitochondrial outer membrane	cellular_component	0.3449	1	10	43	5	5
GO:0031968	organelle outer membrane	cellular_component	0.3449	1	10	43	5	5
GO:0001509	obsolete legumain activity	molecular_function	0.345	1	2	6	1	1
GO:0009259	ribonucleotide metabolic process	biological_process	0.34512	1	30	138	23	7
GO:0019693	ribose phosphate metabolic process	biological_process	0.34512	1	30	138	23	7
GO:0030258	lipid modification	biological_process	0.34972	1	14	65	3	11
GO:0006810	transport	biological_process	0.35003	1	487	2222	233	254
GO:0051234	establishment of localization	biological_process	0.35003	1	487	2222	233	254
GO:0032940	secretion by cell	biological_process	0.35021	1	18	74	6	12
GO:0046903	secretion	biological_process	0.35021	1	18	74	6	12
GO:0140352	export from cell	biological_process	0.35021	1	18	74	6	12
GO:0006011	UDP-glucose metabolic process	biological_process	0.35084	1	1	2	0	1
GO:0004108	citrate (Si)-synthase activity	molecular_function	0.35138	1	2	6	1	1
GO:0036440	citrate synthase activity	molecular_function	0.35138	1	2	6	1	1
GO:0003952	NAD+ synthase (glutamine-hydrolyzing) activity	molecular_function	0.35388	1	2	6	2	0
GO:0006928	movement of cell or subcellular component	biological_process	0.3541	1	9	38	5	4
GO:0007267	cell-cell signaling	biological_process	0.35413	1	2	5	1	1
GO:0016861	intramolecular oxidoreductase activity, interconverting aldoses and ketoses	molecular_function	0.35632	1	5	20	3	2
GO:0004719	protein-L-isoaspartate (D-aspartate) O-methyltransferase activity	molecular_function	0.35682	1	9	40	3	6
GO:0008276	protein methyltransferase activity	molecular_function	0.35682	1	9	40	3	6
GO:0010340	carboxyl-O-methyltransferase activity	molecular_function	0.35682	1	9	40	3	6
GO:0051998	protein carboxyl O-methyltransferase activity	molecular_function	0.35682	1	9	40	3	6
GO:0005942	phosphatidylinositol 3-kinase complex	cellular_component	0.35726	1	3	10	1	2
GO:0016303	1-phosphatidylinositol-3-kinase activity	molecular_function	0.35726	1	3	10	1	2
GO:0035004	phosphatidylinositol 3-kinase activity	molecular_function	0.35726	1	3	10	1	2
GO:0052742	phosphatidylinositol kinase activity	molecular_function	0.35726	1	3	10	1	2
GO:0050145	nucleoside monophosphate kinase activity	molecular_function	0.35762	1	15	60	7	8
GO:0003937	IMP cyclohydrolase activity	molecular_function	0.36028	1	1	2	1	0
GO:0004643	phosphoribosylaminoimidazolecarboxamide formyltransferase activity	molecular_function	0.36028	1	1	2	1	0
GO:0009132	nucleoside diphosphate metabolic process	biological_process	0.36032	1	23	102	15	8
GO:0006629	lipid metabolic process	biological_process	0.36151	1	108	536	51	57
GO:0005506	iron ion binding	molecular_function	0.3625	1	14	58	3	11
GO:0060589	nucleoside-triphosphatase regulator activity	molecular_function	0.36275	1	5	20	2	3
GO:0005794	Golgi apparatus	cellular_component	0.36485	1	6	24	5	1
GO:0043169	cation binding	molecular_function	0.36516	1	202	984	107	95
GO:0046872	metal ion binding	molecular_function	0.36516	1	202	984	107	95
GO:0000148	1,3-beta-D-glucan synthase complex	cellular_component	0.36548	1	4	9	0	4
GO:0003843	1,3-beta-D-glucan synthase activity	molecular_function	0.36548	1	4	9	0	4
GO:0006074	(1->3)-beta-D-glucan metabolic process	biological_process	0.36548	1	4	9	0	4
GO:0006075	(1->3)-beta-D-glucan biosynthetic process	biological_process	0.36548	1	4	9	0	4
GO:0008200	ion channel inhibitor activity	molecular_function	0.36667	1	4	15	1	3
GO:0016248	channel inhibitor activity	molecular_function	0.36667	1	4	15	1	3
GO:0016634	oxidoreductase activity, acting on the CH-CH group of donors, oxygen as acceptor	molecular_function	0.36697	1	3	11	0	3
GO:1990234	transferase complex	cellular_component	0.3677	1	26	113	11	15
GO:0004645	1,4-alpha-oligoglucan phosphorylase activity	molecular_function	0.36841	1	2	5	0	2
GO:0005581	collagen trimer	cellular_component	0.36895	1	2	5	1	1
GO:0016830	carbon-carbon lyase activity	molecular_function	0.36961	1	29	133	13	16
GO:0008191	metalloendopeptidase inhibitor activity	molecular_function	0.36972	1	3	10	0	3
GO:0046165	alcohol biosynthetic process	biological_process	0.37119	1	2	6	2	0
GO:0006164	purine nucleotide biosynthetic process	biological_process	0.37289	1	11	49	9	2
GO:0005126	cytokine receptor binding	molecular_function	0.37301	1	9	36	3	6
GO:0016782	transferase activity, transferring sulfur-containing groups	molecular_function	0.37391	1	9	40	3	6
GO:0003934	GTP cyclohydrolase I activity	molecular_function	0.374	1	2	5	1	1
GO:0030594	neurotransmitter receptor activity	molecular_function	0.375	1	16	66	10	6
GO:0000105	histidine biosynthetic process	biological_process	0.37519	1	6	26	6	0
GO:0016879	ligase activity, forming carbon-nitrogen bonds	molecular_function	0.37664	1	24	108	16	8
GO:0009432	SOS response	biological_process	0.37674	1	1	2	0	1
GO:0016407	acetyltransferase activity	molecular_function	0.37904	1	13	60	11	2
GO:0009317	acetyl-CoA carboxylase complex	cellular_component	0.3794	1	2	5	0	2
GO:0030246	carbohydrate binding	molecular_function	0.37959	1	2	6	2	0
GO:0008092	cytoskeletal protein binding	molecular_function	0.38021	1	25	107	10	15
GO:0004096	catalase activity	molecular_function	0.38037	1	2	5	1	1
GO:0016298	lipase activity	molecular_function	0.38131	1	23	110	16	7
GO:0060089	molecular transducer activity	molecular_function	0.38242	1	86	351	42	44
GO:0007205	protein kinase C-activating G protein-coupled receptor signaling pathway	biological_process	0.38248	1	10	43	10	0
GO:0022836	gated channel activity	molecular_function	0.38253	1	26	108	9	17
GO:0006824	cobalt ion transport	biological_process	0.38388	1	2	6	1	1
GO:0015087	cobalt ion transmembrane transporter activity	molecular_function	0.38388	1	2	6	1	1
GO:0033014	tetrapyrrole biosynthetic process	biological_process	0.38476	1	45	198	21	24
GO:0030337	DNA polymerase processivity factor activity	molecular_function	0.3853	1	3	10	2	1
GO:0046782	regulation of viral transcription	biological_process	0.38645	1	1	2	1	0
GO:0050792	regulation of viral process	biological_process	0.38645	1	1	2	1	0
GO:0016329	obsolete apoptosis regulator activity	molecular_function	0.3866	1	12	50	7	5
GO:0072521	purine-containing compound metabolic process	biological_process	0.38663	1	32	151	24	8
GO:0016977	chitosanase activity	molecular_function	0.38855	1	1	2	0	1
GO:0009260	ribonucleotide biosynthetic process	biological_process	0.38903	1	10	44	8	2
GO:0046390	ribose phosphate biosynthetic process	biological_process	0.38903	1	10	44	8	2
GO:0004089	carbonate dehydratase activity	molecular_function	0.38909	1	4	17	2	2
GO:0004171	obsolete deoxyhypusine synthase activity	molecular_function	0.3895	1	1	2	0	1
GO:0008612	peptidyl-lysine modification to peptidyl-hypusine	biological_process	0.3895	1	1	2	0	1
GO:0030288	outer membrane-bounded periplasmic space	cellular_component	0.38982	1	15	62	12	3
GO:0042597	periplasmic space	cellular_component	0.38982	1	15	62	12	3
GO:0006553	lysine metabolic process	biological_process	0.39071	1	4	17	4	0
GO:0009085	lysine biosynthetic process	biological_process	0.39071	1	4	17	4	0
GO:0009089	lysine biosynthetic process via diaminopimelate	biological_process	0.39071	1	4	17	4	0
GO:0046451	diaminopimelate metabolic process	biological_process	0.39071	1	4	17	4	0
GO:0009503	thylakoid light-harvesting complex	cellular_component	0.39159	1	1	2	1	0
GO:0009534	chloroplast thylakoid	cellular_component	0.39159	1	1	2	1	0
GO:0009535	chloroplast thylakoid membrane	cellular_component	0.39159	1	1	2	1	0
GO:0031976	plastid thylakoid	cellular_component	0.39159	1	1	2	1	0
GO:0055035	plastid thylakoid membrane	cellular_component	0.39159	1	1	2	1	0
GO:0098807	chloroplast thylakoid membrane protein complex	cellular_component	0.39159	1	1	2	1	0
GO:0072527	pyrimidine-containing compound metabolic process	biological_process	0.39168	1	45	206	17	28
GO:0016667	oxidoreductase activity, acting on a sulfur group of donors	molecular_function	0.39211	1	25	116	13	12
GO:0012505	endomembrane system	cellular_component	0.39251	1	25	103	12	13
GO:0004152	dihydroorotate dehydrogenase activity	molecular_function	0.39298	1	2	7	2	0
GO:0016635	oxidoreductase activity, acting on the CH-CH group of donors, quinone or related compound as acceptor	molecular_function	0.39298	1	2	7	2	0
GO:0005672	transcription factor TFIIA complex	cellular_component	0.39407	1	2	6	1	1
GO:0008907	integrase activity	molecular_function	0.39607	1	5	18	3	2
GO:0015036	disulfide oxidoreductase activity	molecular_function	0.39715	1	24	111	12	12
GO:0000062	fatty-acyl-CoA binding	molecular_function	0.39739	1	2	7	2	0
GO:0120227	acyl-CoA binding	molecular_function	0.39739	1	2	7	2	0
GO:1901567	fatty acid derivative binding	molecular_function	0.39739	1	2	7	2	0
GO:0022853	active ion transmembrane transporter activity	molecular_function	0.39824	1	56	236	27	29
GO:0006813	potassium ion transport	biological_process	0.39958	1	26	116	10	16
GO:0019238	cyclohydrolase activity	molecular_function	0.3996	1	5	19	4	1
GO:0044255	cellular lipid metabolic process	biological_process	0.39982	1	44	215	13	31
GO:0004590	orotidine-5-phosphate decarboxylase activity	molecular_function	0.40047	1	1	2	0	1
GO:0005262	calcium channel activity	molecular_function	0.40112	1	1	1	0	1
GO:0015085	calcium ion transmembrane transporter activity	molecular_function	0.40112	1	1	1	0	1
GO:0008614	pyridoxine metabolic process	biological_process	0.40198	1	2	7	2	0
GO:0008615	pyridoxine biosynthetic process	biological_process	0.40198	1	2	7	2	0
GO:0042816	vitamin B6 metabolic process	biological_process	0.40198	1	2	7	2	0
GO:0042819	vitamin B6 biosynthetic process	biological_process	0.40198	1	2	7	2	0
GO:0015672	monovalent inorganic cation transport	biological_process	0.40341	1	43	196	19	24
GO:0016903	oxidoreductase activity, acting on the aldehyde or oxo group of donors	molecular_function	0.40684	1	8	35	4	4
GO:0006450	regulation of translational fidelity	biological_process	0.40846	1	1	2	0	1
GO:0005742	mitochondrial outer membrane translocase complex	cellular_component	0.40878	1	2	7	1	1
GO:0098799	outer mitochondrial membrane protein complex	cellular_component	0.40878	1	2	7	1	1
GO:0033013	tetrapyrrole metabolic process	biological_process	0.40964	1	45	200	21	24
GO:0003854	3-beta-hydroxy-delta5-steroid dehydrogenase activity	molecular_function	0.41054	1	29	147	17	12
GO:0016229	steroid dehydrogenase activity	molecular_function	0.41054	1	29	147	17	12
GO:0033764	steroid dehydrogenase activity, acting on the CH-OH group of donors, NAD or NADP as acceptor	molecular_function	0.41054	1	29	147	17	12
GO:0006547	histidine metabolic process	biological_process	0.41109	1	6	27	6	0
GO:0052803	imidazole-containing compound metabolic process	biological_process	0.41109	1	6	27	6	0
GO:0005227	calcium activated cation channel activity	molecular_function	0.41234	1	3	10	2	1
GO:0015269	calcium-activated potassium channel activity	molecular_function	0.41234	1	3	10	2	1
GO:0022839	ion gated channel activity	molecular_function	0.41234	1	3	10	2	1
GO:0016763	transferase activity, transferring pentosyl groups	molecular_function	0.41293	1	9	38	5	4
GO:0004428	obsolete inositol or phosphatidylinositol kinase activity	molecular_function	0.41599	1	8	26	1	7
GO:0030259	lipid glycosylation	biological_process	0.41749	1	12	58	3	9
GO:0003997	acyl-CoA oxidase activity	molecular_function	0.41905	1	2	7	0	2
GO:0006635	fatty acid beta-oxidation	biological_process	0.41905	1	2	7	0	2
GO:0009062	fatty acid catabolic process	biological_process	0.41905	1	2	7	0	2
GO:0019395	fatty acid oxidation	biological_process	0.41905	1	2	7	0	2
GO:0034440	lipid oxidation	biological_process	0.41905	1	2	7	0	2
GO:0003917	DNA topoisomerase type I (single strand cut, ATP-independent) activity	molecular_function	0.41907	1	4	15	2	2
GO:0006268	DNA unwinding involved in DNA replication	biological_process	0.41907	1	4	15	2	2
GO:0032392	DNA geometric change	biological_process	0.41907	1	4	15	2	2
GO:0032508	DNA duplex unwinding	biological_process	0.41907	1	4	15	2	2
GO:0006220	pyrimidine nucleotide metabolic process	biological_process	0.42017	1	11	45	5	6
GO:0015930	glutamate synthase activity	molecular_function	0.42227	1	3	10	1	2
GO:0016597	amino acid binding	molecular_function	0.42486	1	10	46	3	7
GO:0003678	DNA helicase activity	molecular_function	0.42694	1	8	32	3	5
GO:0008037	cell recognition	biological_process	0.42834	1	2	7	1	1
GO:0004616	phosphogluconate dehydrogenase (decarboxylating) activity	molecular_function	0.42878	1	11	53	7	4
GO:0006098	pentose-phosphate shunt	biological_process	0.42878	1	11	53	7	4
GO:0006739	NADP metabolic process	biological_process	0.42878	1	11	53	7	4
GO:0006740	NADPH regeneration	biological_process	0.42878	1	11	53	7	4
GO:0051156	glucose 6-phosphate metabolic process	biological_process	0.42878	1	11	53	7	4
GO:0006857	oligopeptide transport	biological_process	0.43103	1	17	78	7	10
GO:0001584	obsolete rhodopsin-like receptor activity	molecular_function	0.43114	1	5	19	1	4
GO:0042578	phosphoric ester hydrolase activity	molecular_function	0.43125	1	16	72	9	7
GO:0015074	DNA integration	biological_process	0.43232	1	5	18	3	2
GO:0016776	phosphotransferase activity, phosphate group as acceptor	molecular_function	0.43323	1	16	68	8	8
GO:0009084	glutamine family amino acid biosynthetic process	biological_process	0.43396	1	5	20	2	3
GO:0005173	stem cell factor receptor binding	molecular_function	0.43705	1	2	6	1	1
GO:0006106	fumarate metabolic process	biological_process	0.4394	1	2	6	0	2
GO:0004274	obsolete dipeptidyl-peptidase IV activity	molecular_function	0.44018	1	2	7	0	2
GO:0005201	extracellular matrix structural constituent	molecular_function	0.44259	1	2	6	1	1
GO:0015079	potassium ion transmembrane transporter activity	molecular_function	0.44457	1	15	62	4	11
GO:0006536	glutamate metabolic process	biological_process	0.44501	1	3	11	1	2
GO:0006537	glutamate biosynthetic process	biological_process	0.44501	1	3	11	1	2
GO:0043650	dicarboxylic acid biosynthetic process	biological_process	0.44501	1	3	11	1	2
GO:0005267	potassium channel activity	molecular_function	0.44503	1	8	33	2	6
GO:0004631	phosphomevalonate kinase activity	molecular_function	0.4451	1	1	2	1	0
GO:0006695	cholesterol biosynthetic process	biological_process	0.4451	1	1	2	1	0
GO:0008203	cholesterol metabolic process	biological_process	0.4451	1	1	2	1	0
GO:0022414	reproductive process	biological_process	0.44607	1	6	26	4	2
GO:0003712	transcription coregulator activity	molecular_function	0.44775	1	7	29	2	5
GO:0072330	monocarboxylic acid biosynthetic process	biological_process	0.44809	1	7	32	2	5
GO:0008452	RNA ligase activity	molecular_function	0.44813	1	2	8	1	1
GO:0008664	2-5-RNA ligase activity	molecular_function	0.44813	1	2	8	1	1
GO:0003713	transcription coactivator activity	molecular_function	0.44961	1	2	8	2	0
GO:0008992	obsolete repressor LexA activity	molecular_function	0.45133	1	1	3	1	0
GO:0016651	oxidoreductase activity, acting on NAD(P)H	molecular_function	0.45322	1	12	54	5	7
GO:0000280	nuclear division	biological_process	0.45339	1	1	3	1	0
GO:0007127	meiosis I	biological_process	0.45339	1	1	3	1	0
GO:0007131	reciprocal meiotic recombination	biological_process	0.45339	1	1	3	1	0
GO:0035825	homologous recombination	biological_process	0.45339	1	1	3	1	0
GO:0048285	organelle fission	biological_process	0.45339	1	1	3	1	0
GO:0051321	meiotic cell cycle	biological_process	0.45339	1	1	3	1	0
GO:0061982	meiosis I cell cycle process	biological_process	0.45339	1	1	3	1	0
GO:0140013	meiotic nuclear division	biological_process	0.45339	1	1	3	1	0
GO:1903046	meiotic cell cycle process	biological_process	0.45339	1	1	3	1	0
GO:0006269	DNA replication, synthesis of RNA primer	biological_process	0.45383	1	1	3	1	0
GO:0008824	cyanate hydratase activity	molecular_function	0.45613	1	1	3	1	0
GO:0009439	cyanate metabolic process	biological_process	0.45613	1	1	3	1	0
GO:0017028	obsolete protein stabilization activity	molecular_function	0.45621	1	1	3	1	0
GO:0008898	S-adenosylmethionine-homocysteine S-methyltransferase activity	molecular_function	0.45656	1	1	3	1	0
GO:0005674	transcription factor TFIIF complex	cellular_component	0.45706	1	1	3	1	0
GO:0015144	carbohydrate transmembrane transporter activity	molecular_function	0.45709	1	5	21	5	0
GO:0005136	interleukin-4 receptor binding	molecular_function	0.45772	1	1	2	0	1
GO:0016838	carbon-oxygen lyase activity, acting on phosphates	molecular_function	0.45779	1	2	7	2	0
GO:0004425	indole-3-glycerol-phosphate synthase activity	molecular_function	0.4587	1	1	3	1	0
GO:0000247	C-8 sterol isomerase activity	molecular_function	0.45918	1	1	3	1	0
GO:0006696	ergosterol biosynthetic process	biological_process	0.45918	1	1	3	1	0
GO:0008204	ergosterol metabolic process	biological_process	0.45918	1	1	3	1	0
GO:0016128	phytosteroid metabolic process	biological_process	0.45918	1	1	3	1	0
GO:0016129	phytosteroid biosynthetic process	biological_process	0.45918	1	1	3	1	0
GO:0016863	intramolecular oxidoreductase activity, transposing C=C bonds	molecular_function	0.45918	1	1	3	1	0
GO:0044107	cellular alcohol metabolic process	biological_process	0.45918	1	1	3	1	0
GO:0044108	cellular alcohol biosynthetic process	biological_process	0.45918	1	1	3	1	0
GO:0097384	cellular lipid biosynthetic process	biological_process	0.45918	1	1	3	1	0
GO:0009126	purine nucleoside monophosphate metabolic process	biological_process	0.46038	1	2	7	1	1
GO:0009127	purine nucleoside monophosphate biosynthetic process	biological_process	0.46038	1	2	7	1	1
GO:0009167	purine ribonucleoside monophosphate metabolic process	biological_process	0.46038	1	2	7	1	1
GO:0009168	purine ribonucleoside monophosphate biosynthetic process	biological_process	0.46038	1	2	7	1	1
GO:0004047	aminomethyltransferase activity	molecular_function	0.46081	1	1	3	0	1
GO:0006081	cellular aldehyde metabolic process	biological_process	0.46128	1	1	3	0	1
GO:0008440	inositol-1,4,5-trisphosphate 3-kinase activity	molecular_function	0.46132	1	1	3	1	0
GO:0051766	inositol trisphosphate kinase activity	molecular_function	0.46132	1	1	3	1	0
GO:0042157	lipoprotein metabolic process	biological_process	0.46146	1	2	8	1	1
GO:0004640	phosphoribosylanthranilate isomerase activity	molecular_function	0.46199	1	1	3	0	1
GO:0006047	UDP-N-acetylglucosamine metabolic process	biological_process	0.4628	1	1	3	0	1
GO:0008761	UDP-N-acetylglucosamine 2-epimerase activity	molecular_function	0.4628	1	1	3	0	1
GO:0009347	aspartate carbamoyltransferase complex	cellular_component	0.46342	1	5	20	0	5
GO:0016755	transferase activity, transferring amino-acyl groups	molecular_function	0.46495	1	1	3	1	0
GO:0008483	transaminase activity	molecular_function	0.4652	1	22	109	14	8
GO:0016769	transferase activity, transferring nitrogenous groups	molecular_function	0.4652	1	22	109	14	8
GO:0004525	ribonuclease III activity	molecular_function	0.46584	1	3	10	1	2
GO:0032296	double-stranded RNA-specific ribonuclease activity	molecular_function	0.46584	1	3	10	1	2
GO:0038023	signaling receptor activity	molecular_function	0.46646	1	72	295	39	33
GO:0004014	adenosylmethionine decarboxylase activity	molecular_function	0.46674	1	2	7	1	1
GO:0006595	polyamine metabolic process	biological_process	0.46674	1	2	7	1	1
GO:0006596	polyamine biosynthetic process	biological_process	0.46674	1	2	7	1	1
GO:0006597	spermine biosynthetic process	biological_process	0.46674	1	2	7	1	1
GO:0008215	spermine metabolic process	biological_process	0.46674	1	2	7	1	1
GO:0008216	spermidine metabolic process	biological_process	0.46674	1	2	7	1	1
GO:0008295	spermidine biosynthetic process	biological_process	0.46674	1	2	7	1	1
GO:0032502	developmental process	biological_process	0.4674	1	27	128	18	9
GO:0006298	mismatch repair	biological_process	0.46797	1	8	33	4	4
GO:0006206	pyrimidine nucleobase metabolic process	biological_process	0.46814	1	15	70	6	9
GO:0004636	phosphoribosyl-ATP diphosphatase activity	molecular_function	0.47317	1	1	3	1	0
GO:0004560	alpha-L-fucosidase activity	molecular_function	0.47539	1	1	3	0	1
GO:0015928	fucosidase activity	molecular_function	0.47539	1	1	3	0	1
GO:0003872	6-phosphofructokinase activity	molecular_function	0.47551	1	3	13	3	0
GO:0005945	6-phosphofructokinase complex	cellular_component	0.47551	1	3	13	3	0
GO:0008443	phosphofructokinase activity	molecular_function	0.47551	1	3	13	3	0
GO:0008757	S-adenosylmethionine-dependent methyltransferase activity	molecular_function	0.47618	1	18	89	9	9
GO:0003933	GTP cyclohydrolase activity	molecular_function	0.47787	1	3	11	2	1
GO:0005660	obsolete delta-DNA polymerase cofactor complex	cellular_component	0.47817	1	1	3	1	0
GO:0004817	cysteine-tRNA ligase activity	molecular_function	0.4786	1	6	22	1	5
GO:0006423	cysteinyl-tRNA aminoacylation	biological_process	0.4786	1	6	22	1	5
GO:0000036	acyl carrier activity	molecular_function	0.47866	1	2	8	0	2
GO:0044620	ACP phosphopantetheine attachment site binding	molecular_function	0.47866	1	2	8	0	2
GO:0051192	prosthetic group binding	molecular_function	0.47866	1	2	8	0	2
GO:0140104	molecular carrier activity	molecular_function	0.47866	1	2	8	0	2
GO:0140414	phosphopantetheine-dependent carrier activity	molecular_function	0.47866	1	2	8	0	2
GO:0016151	nickel cation binding	molecular_function	0.48142	1	11	52	9	2
GO:0004746	riboflavin synthase activity	molecular_function	0.48145	1	1	3	0	1
GO:0009349	riboflavin synthase complex	cellular_component	0.48145	1	1	3	0	1
GO:0046914	transition metal ion binding	molecular_function	0.48156	1	121	594	55	66
GO:0072522	purine-containing compound biosynthetic process	biological_process	0.4835	1	11	53	9	2
GO:0005992	trehalose biosynthetic process	biological_process	0.48393	1	6	25	2	4
GO:0046351	disaccharide biosynthetic process	biological_process	0.48393	1	6	25	2	4
GO:0005216	ion channel activity	molecular_function	0.48498	1	40	175	12	28
GO:0007166	cell surface receptor signaling pathway	biological_process	0.48547	1	3	11	1	2
GO:0006027	glycosaminoglycan catabolic process	biological_process	0.48597	1	1	3	0	1
GO:0009253	peptidoglycan catabolic process	biological_process	0.48597	1	1	3	0	1
GO:0016192	vesicle-mediated transport	biological_process	0.48606	1	13	58	8	5
GO:0016042	lipid catabolic process	biological_process	0.48607	1	8	38	3	5
GO:0019637	organophosphate metabolic process	biological_process	0.48646	1	78	375	46	32
GO:0010035	response to inorganic substance	biological_process	0.48788	1	15	75	10	5
GO:0016503	pheromone receptor activity	molecular_function	0.48804	1	3	12	2	1
GO:0004618	phosphoglycerate kinase activity	molecular_function	0.48819	1	1	3	0	1
GO:0003899	DNA-directed 5-3 RNA polymerase activity	molecular_function	0.48881	1	24	107	9	15
GO:0005576	extracellular region	cellular_component	0.48965	1	57	260	17	40
GO:0003954	NADH dehydrogenase activity	molecular_function	0.49008	1	9	41	3	6
GO:0006120	mitochondrial electron transport, NADH to ubiquinone	biological_process	0.49008	1	9	41	3	6
GO:0008137	NADH dehydrogenase (ubiquinone) activity	molecular_function	0.49008	1	9	41	3	6
GO:0050136	NADH dehydrogenase (quinone) activity	molecular_function	0.49008	1	9	41	3	6
GO:0006109	regulation of carbohydrate metabolic process	biological_process	0.49051	1	1	3	0	1
GO:0004857	enzyme inhibitor activity	molecular_function	0.49209	1	20	93	7	13
GO:0006289	nucleotide-excision repair	biological_process	0.49242	1	7	30	2	5
GO:0016655	oxidoreductase activity, acting on NAD(P)H, quinone or similar compound as acceptor	molecular_function	0.49246	1	11	52	5	6
GO:0016054	organic acid catabolic process	biological_process	0.4931	1	6	28	1	5
GO:0044282	small molecule catabolic process	biological_process	0.4931	1	6	28	1	5
GO:0046395	carboxylic acid catabolic process	biological_process	0.4931	1	6	28	1	5
GO:0006091	generation of precursor metabolites and energy	biological_process	0.49323	1	51	254	31	20
GO:0008017	microtubule binding	molecular_function	0.49351	1	1	3	1	0
GO:0015631	tubulin binding	molecular_function	0.49351	1	1	3	1	0
GO:0005496	steroid binding	molecular_function	0.49532	1	5	22	2	3
GO:0006772	thiamine metabolic process	biological_process	0.4955	1	22	106	9	13
GO:0009228	thiamine biosynthetic process	biological_process	0.4955	1	22	106	9	13
GO:0042723	thiamine-containing compound metabolic process	biological_process	0.4955	1	22	106	9	13
GO:0042724	thiamine-containing compound biosynthetic process	biological_process	0.4955	1	22	106	9	13
GO:0055086	nucleobase-containing small molecule metabolic process	biological_process	0.4957	1	106	534	63	43
GO:0098772	molecular function regulator	molecular_function	0.49599	1	51	239	20	31
GO:0004470	malic enzyme activity	molecular_function	0.49644	1	2	8	1	1
GO:0006108	malate metabolic process	biological_process	0.49644	1	2	8	1	1
GO:0016615	malate dehydrogenase activity	molecular_function	0.49644	1	2	8	1	1
GO:0009039	urease activity	molecular_function	0.50004	1	2	6	1	1
GO:0004674	protein serine/threonine kinase activity	molecular_function	0.50212	1	6	27	3	3
GO:0072329	monocarboxylic acid catabolic process	biological_process	0.50257	1	2	8	0	2
GO:0006631	fatty acid metabolic process	biological_process	0.50365	1	10	49	1	9
GO:0000213	tRNA-intron endonuclease activity	molecular_function	0.50394	1	1	3	1	0
GO:0000214	tRNA-intron endonuclease complex	cellular_component	0.50394	1	1	3	1	0
GO:0016892	endoribonuclease activity, producing 3-phosphomonoesters	molecular_function	0.50394	1	1	3	1	0
GO:0016894	endonuclease activity, active with either ribo- or deoxyribonucleic acids and producing 3-phosphomonoesters	molecular_function	0.50394	1	1	3	1	0
GO:1902555	endoribonuclease complex	cellular_component	0.50394	1	1	3	1	0
GO:1905348	endonuclease complex	cellular_component	0.50394	1	1	3	1	0
GO:0006633	fatty acid biosynthetic process	biological_process	0.50458	1	5	23	0	5
GO:0030234	enzyme regulator activity	molecular_function	0.50473	1	29	138	11	18
GO:0005242	inward rectifier potassium channel activity	molecular_function	0.50713	1	1	3	0	1
GO:0099094	ligand-gated cation channel activity	molecular_function	0.50713	1	1	3	0	1
GO:0006835	dicarboxylic acid transport	biological_process	0.50776	1	3	12	1	2
GO:0008653	lipopolysaccharide metabolic process	biological_process	0.50784	1	5	23	0	5
GO:0009103	lipopolysaccharide biosynthetic process	biological_process	0.50784	1	5	23	0	5
GO:0006464	cellular protein modification process	biological_process	0.50817	1	376	1716	153	223
GO:0036211	protein modification process	biological_process	0.50817	1	376	1716	153	223
GO:0099080	supramolecular complex	cellular_component	0.50879	1	3	13	0	3
GO:0099081	supramolecular polymer	cellular_component	0.50879	1	3	13	0	3
GO:0099512	supramolecular fiber	cellular_component	0.50879	1	3	13	0	3
GO:0099513	polymeric cytoskeletal fiber	cellular_component	0.50879	1	3	13	0	3
GO:0019064	fusion of virus membrane with host plasma membrane	biological_process	0.5092	1	1	3	0	1
GO:0039663	membrane fusion involved in viral entry into host cell	biological_process	0.5092	1	1	3	0	1
GO:0044409	entry into host	biological_process	0.5092	1	1	3	0	1
GO:0044800	multi-organism membrane fusion	biological_process	0.5092	1	1	3	0	1
GO:0044803	multi-organism membrane organization	biological_process	0.5092	1	1	3	0	1
GO:0046718	viral entry into host cell	biological_process	0.5092	1	1	3	0	1
GO:0061024	membrane organization	biological_process	0.5092	1	1	3	0	1
GO:0061025	membrane fusion	biological_process	0.5092	1	1	3	0	1
GO:0006826	iron ion transport	biological_process	0.50924	1	3	14	0	3
GO:0004143	diacylglycerol kinase activity	molecular_function	0.5094	1	10	47	10	0
GO:0006637	acyl-CoA metabolic process	biological_process	0.5098	1	3	13	3	0
GO:0035383	thioester metabolic process	biological_process	0.5098	1	3	13	3	0
GO:0004411	homogentisate 1,2-dioxygenase activity	molecular_function	0.51181	1	1	3	0	1
GO:0006559	L-phenylalanine catabolic process	biological_process	0.51181	1	1	3	0	1
GO:0009074	aromatic amino acid family catabolic process	biological_process	0.51181	1	1	3	0	1
GO:1902222	erythrose 4-phosphate/phosphoenolpyruvate family amino acid catabolic process	biological_process	0.51181	1	1	3	0	1
GO:0017080	sodium channel regulator activity	molecular_function	0.51279	1	1	3	0	1
GO:0019871	sodium channel inhibitor activity	molecular_function	0.51279	1	1	3	0	1
GO:0016566	obsolete specific transcriptional repressor activity	molecular_function	0.51435	1	1	3	1	0
GO:0019748	secondary metabolic process	biological_process	0.51734	1	3	14	3	0
GO:0009274	peptidoglycan-based cell wall	cellular_component	0.51986	1	1	3	1	0
GO:0005853	eukaryotic translation elongation factor 1 complex	cellular_component	0.52314	1	2	9	2	0
GO:0005991	trehalose metabolic process	biological_process	0.52425	1	6	26	2	4
GO:0001653	peptide receptor activity	molecular_function	0.52432	1	3	12	2	1
GO:0008528	G protein-coupled peptide receptor activity	molecular_function	0.52432	1	3	12	2	1
GO:0015267	channel activity	molecular_function	0.52519	1	40	178	12	28
GO:0022803	passive transmembrane transporter activity	molecular_function	0.52519	1	40	178	12	28
GO:0003871	5-methyltetrahydropteroyltriglutamate-homocysteine S-methyltransferase activity	molecular_function	0.52874	1	1	3	0	1
GO:0042085	5-methyltetrahydropteroyltri-L-glutamate-dependent methyltransferase activity	molecular_function	0.52874	1	1	3	0	1
GO:0022402	cell cycle process	biological_process	0.53028	1	3	14	2	1
GO:0005882	intermediate filament	cellular_component	0.5304	1	1	3	0	1
GO:0045111	intermediate filament cytoskeleton	cellular_component	0.5304	1	1	3	0	1
GO:0004013	adenosylhomocysteinase activity	molecular_function	0.53048	1	3	13	1	2
GO:0016801	hydrolase activity, acting on ether bonds	molecular_function	0.53048	1	3	13	1	2
GO:0016802	trialkylsulfonium hydrolase activity	molecular_function	0.53048	1	3	13	1	2
GO:0003723	RNA binding	molecular_function	0.53147	1	190	875	99	91
GO:0008076	voltage-gated potassium channel complex	cellular_component	0.53355	1	2	8	0	2
GO:0034702	ion channel complex	cellular_component	0.53355	1	2	8	0	2
GO:0034703	cation channel complex	cellular_component	0.53355	1	2	8	0	2
GO:0034705	potassium channel complex	cellular_component	0.53355	1	2	8	0	2
GO:1902495	transmembrane transporter complex	cellular_component	0.53355	1	2	8	0	2
GO:1990351	transporter complex	cellular_component	0.53355	1	2	8	0	2
GO:0006568	tryptophan metabolic process	biological_process	0.53445	1	2	9	1	1
GO:0006586	indolalkylamine metabolic process	biological_process	0.53445	1	2	9	1	1
GO:0042430	indole-containing compound metabolic process	biological_process	0.53445	1	2	9	1	1
GO:0006952	defense response	biological_process	0.53522	1	55	224	9	46
GO:0061695	transferase complex, transferring phosphorus-containing groups	cellular_component	0.53646	1	16	81	11	5
GO:0008173	RNA methyltransferase activity	molecular_function	0.53717	1	8	40	6	2
GO:0009061	anaerobic respiration	biological_process	0.53733	1	6	29	4	2
GO:0015948	methanogenesis	biological_process	0.53733	1	6	29	4	2
GO:0015975	energy derivation by oxidation of reduced inorganic compounds	biological_process	0.53733	1	6	29	4	2
GO:0043447	alkane biosynthetic process	biological_process	0.53733	1	6	29	4	2
GO:0016746	transferase activity, transferring acyl groups	molecular_function	0.54111	1	24	122	18	6
GO:0007275	multicellular organism development	biological_process	0.54169	1	15	71	10	5
GO:0048856	anatomical structure development	biological_process	0.54169	1	15	71	10	5
GO:0019205	nucleobase-containing compound kinase activity	molecular_function	0.54236	1	16	73	7	9
GO:0008047	enzyme activator activity	molecular_function	0.5474	1	3	14	2	1
GO:0009156	ribonucleoside monophosphate biosynthetic process	biological_process	0.54771	1	3	13	1	2
GO:0009161	ribonucleoside monophosphate metabolic process	biological_process	0.54771	1	3	13	1	2
GO:0006396	RNA processing	biological_process	0.54871	1	28	134	15	13
GO:0004040	amidase activity	molecular_function	0.54881	1	4	19	0	4
GO:0016765	transferase activity, transferring alkyl or aryl (other than methyl) groups	molecular_function	0.54887	1	11	53	6	5
GO:0007049	cell cycle	biological_process	0.54888	1	23	104	8	15
GO:0016272	prefoldin complex	cellular_component	0.54906	1	4	19	2	2
GO:0044085	cellular component biogenesis	biological_process	0.54914	1	20	102	13	7
GO:0016491	oxidoreductase activity	molecular_function	0.54971	1	262	1324	139	123
GO:0009064	glutamine family amino acid metabolic process	biological_process	0.55089	1	5	23	2	3
GO:0003989	acetyl-CoA carboxylase activity	molecular_function	0.55108	1	1	3	0	1
GO:0016421	CoA carboxylase activity	molecular_function	0.55108	1	1	3	0	1
GO:0016885	ligase activity, forming carbon-carbon bonds	molecular_function	0.55108	1	1	3	0	1
GO:0015698	inorganic anion transport	biological_process	0.55329	1	12	53	2	10
GO:0044550	secondary metabolite biosynthetic process	biological_process	0.55385	1	1	4	1	0
GO:0005342	organic acid transmembrane transporter activity	molecular_function	0.55459	1	11	54	5	6
GO:0046943	carboxylic acid transmembrane transporter activity	molecular_function	0.55459	1	11	54	5	6
GO:0005096	GTPase activator activity	molecular_function	0.55566	1	1	4	1	0
GO:0008705	methionine synthase activity	molecular_function	0.55653	1	2	7	0	2
GO:0042084	5-methyltetrahydrofolate-dependent methyltransferase activity	molecular_function	0.55653	1	2	7	0	2
GO:0016161	beta-amylase activity	molecular_function	0.55709	1	3	14	2	1
GO:0004573	mannosyl-oligosaccharide glucosidase activity	molecular_function	0.55848	1	1	3	0	1
GO:0034220	ion transmembrane transport	biological_process	0.55863	1	3	14	3	0
GO:0004866	endopeptidase inhibitor activity	molecular_function	0.55884	1	14	68	6	8
GO:0061135	endopeptidase regulator activity	molecular_function	0.55884	1	14	68	6	8
GO:0004107	chorismate synthase activity	molecular_function	0.55899	1	1	3	1	0
GO:0009404	toxin metabolic process	biological_process	0.55944	1	1	4	1	0
GO:0008519	ammonium transmembrane transporter activity	molecular_function	0.55984	1	3	14	3	0
GO:0006066	alcohol metabolic process	biological_process	0.56063	1	5	23	3	2
GO:0000150	recombinase activity	molecular_function	0.56095	1	1	4	1	0
GO:0009112	nucleobase metabolic process	biological_process	0.56132	1	16	79	6	10
GO:0008746	NAD(P)+ transhydrogenase activity	molecular_function	0.56191	1	1	2	0	1
GO:0016652	oxidoreductase activity, acting on NAD(P)H, NAD(P) as acceptor	molecular_function	0.56191	1	1	2	0	1
GO:1990204	oxidoreductase complex	cellular_component	0.56329	1	9	45	4	5
GO:0006276	plasmid maintenance	biological_process	0.56452	1	1	4	1	0
GO:0008463	formylmethionine deformylase activity	molecular_function	0.56502	1	1	4	1	0
GO:0000003	reproduction	biological_process	0.56613	1	7	33	4	3
GO:0004109	coproporphyrinogen oxidase activity	molecular_function	0.569	1	1	4	0	1
GO:0005665	RNA polymerase II, core complex	cellular_component	0.57046	1	1	3	1	0
GO:0005911	cell-cell junction	cellular_component	0.57071	1	1	4	0	1
GO:0005921	gap junction	cellular_component	0.57071	1	1	4	0	1
GO:0005922	connexin complex	cellular_component	0.57071	1	1	4	0	1
GO:0070161	anchoring junction	cellular_component	0.57071	1	1	4	0	1
GO:0008883	glutamyl-tRNA reductase activity	molecular_function	0.57092	1	2	9	1	1
GO:0032787	monocarboxylic acid metabolic process	biological_process	0.57111	1	27	139	13	14
GO:0016628	oxidoreductase activity, acting on the CH-CH group of donors, NAD or NADP as acceptor	molecular_function	0.57135	1	5	26	4	1
GO:0009067	aspartate family amino acid biosynthetic process	biological_process	0.5716	1	7	34	4	3
GO:0008194	UDP-glycosyltransferase activity	molecular_function	0.57205	1	33	148	7	26
GO:0004808	tRNA (5-methylaminomethyl-2-thiouridylate)-methyltransferase activity	molecular_function	0.57223	1	1	4	1	0
GO:0015976	carbon utilization	biological_process	0.57439	1	2	10	1	1
GO:0003856	3-dehydroquinate synthase activity	molecular_function	0.57468	1	1	4	1	0
GO:0005249	voltage-gated potassium channel activity	molecular_function	0.57502	1	5	23	0	5
GO:0022843	voltage-gated cation channel activity	molecular_function	0.57502	1	5	23	0	5
GO:0016811	hydrolase activity, acting on carbon-nitrogen (but not peptide) bonds, in linear amides	molecular_function	0.57515	1	9	44	2	7
GO:0001558	regulation of cell growth	biological_process	0.57577	1	1	4	1	0
GO:0005520	insulin-like growth factor binding	molecular_function	0.57577	1	1	4	1	0
GO:0016049	cell growth	biological_process	0.57577	1	1	4	1	0
GO:0019838	growth factor binding	molecular_function	0.57577	1	1	4	1	0
GO:0040007	growth	biological_process	0.57577	1	1	4	1	0
GO:0040008	regulation of growth	biological_process	0.57577	1	1	4	1	0
GO:0051128	regulation of cellular component organization	biological_process	0.57577	1	1	4	1	0
GO:0009063	cellular amino acid catabolic process	biological_process	0.57773	1	4	20	1	3
GO:1901606	alpha-amino acid catabolic process	biological_process	0.57773	1	4	20	1	3
GO:0006897	endocytosis	biological_process	0.57884	1	4	18	2	2
GO:0004932	mating-type factor pheromone receptor activity	molecular_function	0.57894	1	2	9	1	1
GO:0007217	tachykinin receptor signaling pathway	biological_process	0.58112	1	3	13	1	2
GO:0006576	cellular biogenic amine metabolic process	biological_process	0.58191	1	4	20	2	2
GO:0018822	nitrile hydratase activity	molecular_function	0.58257	1	1	3	0	1
GO:0009296	obsolete flagellum assembly	biological_process	0.58587	1	3	13	2	1
GO:0004807	triose-phosphate isomerase activity	molecular_function	0.58644	1	1	4	1	0
GO:0004180	carboxypeptidase activity	molecular_function	0.58716	1	12	64	6	6
GO:0008831	dTDP-4-dehydrorhamnose reductase activity	molecular_function	0.58738	1	13	70	8	5
GO:0045226	extracellular polysaccharide biosynthetic process	biological_process	0.58738	1	13	70	8	5
GO:0046379	extracellular polysaccharide metabolic process	biological_process	0.58738	1	13	70	8	5
GO:0004497	monooxygenase activity	molecular_function	0.58983	1	26	128	8	18
GO:0034470	ncRNA processing	biological_process	0.59057	1	12	64	9	3
GO:0006526	arginine biosynthetic process	biological_process	0.59102	1	2	9	1	1
GO:0005839	proteasome core complex	cellular_component	0.59246	1	4	22	4	0
GO:0004489	methylenetetrahydrofolate reductase (NAD(P)H) activity	molecular_function	0.5926	1	1	4	0	1
GO:0006743	ubiquinone metabolic process	biological_process	0.59686	1	2	9	1	1
GO:0006744	ubiquinone biosynthetic process	biological_process	0.59686	1	2	9	1	1
GO:0042180	cellular ketone metabolic process	biological_process	0.59686	1	2	9	1	1
GO:0042181	ketone biosynthetic process	biological_process	0.59686	1	2	9	1	1
GO:1901661	quinone metabolic process	biological_process	0.59686	1	2	9	1	1
GO:1901663	quinone biosynthetic process	biological_process	0.59686	1	2	9	1	1
GO:0030545	receptor regulator activity	molecular_function	0.59999	1	18	85	8	10
GO:0030546	signaling receptor activator activity	molecular_function	0.59999	1	18	85	8	10
GO:0048018	receptor ligand activity	molecular_function	0.59999	1	18	85	8	10
GO:0030414	peptidase inhibitor activity	molecular_function	0.60101	1	14	69	6	8
GO:0061134	peptidase regulator activity	molecular_function	0.60101	1	14	69	6	8
GO:0005261	cation channel activity	molecular_function	0.60312	1	9	41	2	7
GO:0016987	sigma factor activity	molecular_function	0.60475	1	2	8	1	1
GO:0004846	urate oxidase activity	molecular_function	0.60476	1	1	4	0	1
GO:0016663	oxidoreductase activity, acting on other nitrogenous compounds as donors, oxygen as acceptor	molecular_function	0.60476	1	1	4	0	1
GO:0008271	secondary active sulfate transmembrane transporter activity	molecular_function	0.60656	1	4	19	2	2
GO:0008272	sulfate transport	biological_process	0.60656	1	4	19	2	2
GO:0015116	sulfate transmembrane transporter activity	molecular_function	0.60656	1	4	19	2	2
GO:0072348	sulfur compound transport	biological_process	0.60656	1	4	19	2	2
GO:1901682	sulfur compound transmembrane transporter activity	molecular_function	0.60656	1	4	19	2	2
GO:0006096	glycolytic process	biological_process	0.60737	1	14	73	10	4
GO:0006165	nucleoside diphosphate phosphorylation	biological_process	0.60737	1	14	73	10	4
GO:0006757	ATP generation from ADP	biological_process	0.60737	1	14	73	10	4
GO:0009135	purine nucleoside diphosphate metabolic process	biological_process	0.60737	1	14	73	10	4
GO:0009179	purine ribonucleoside diphosphate metabolic process	biological_process	0.60737	1	14	73	10	4
GO:0009185	ribonucleoside diphosphate metabolic process	biological_process	0.60737	1	14	73	10	4
GO:0046031	ADP metabolic process	biological_process	0.60737	1	14	73	10	4
GO:0046939	nucleotide phosphorylation	biological_process	0.60737	1	14	73	10	4
GO:0004655	porphobilinogen synthase activity	molecular_function	0.6113	1	1	4	0	1
GO:0004133	glycogen debranching enzyme activity	molecular_function	0.61167	1	1	4	0	1
GO:0004134	4-alpha-glucanotransferase activity	molecular_function	0.61167	1	1	4	0	1
GO:0000049	tRNA binding	molecular_function	0.61412	1	1	4	0	1
GO:0000226	microtubule cytoskeleton organization	biological_process	0.61443	1	2	10	0	2
GO:0005874	microtubule	cellular_component	0.61443	1	2	10	0	2
GO:0019200	carbohydrate kinase activity	molecular_function	0.61447	1	4	21	4	0
GO:0009512	cytochrome b6f complex	cellular_component	0.61697	1	2	10	2	0
GO:0070069	cytochrome complex	cellular_component	0.61697	1	2	10	2	0
GO:0003725	double-stranded RNA binding	molecular_function	0.61712	1	5	21	1	4
GO:0007059	chromosome segregation	biological_process	0.6188	1	33	134	6	27
GO:0015297	antiporter activity	molecular_function	0.61917	1	23	115	6	17
GO:0006355	regulation of transcription, DNA-templated	biological_process	0.62001	1	285	1382	123	162
GO:0051252	regulation of RNA metabolic process	biological_process	0.62001	1	285	1382	123	162
GO:1903506	regulation of nucleic acid-templated transcription	biological_process	0.62001	1	285	1382	123	162
GO:2001141	regulation of RNA biosynthetic process	biological_process	0.62001	1	285	1382	123	162
GO:0018205	peptidyl-lysine modification	biological_process	0.62003	1	1	4	0	1
GO:0051604	protein maturation	biological_process	0.62003	1	1	4	0	1
GO:0016499	orexin receptor activity	molecular_function	0.6228	1	1	3	1	0
GO:0003955	NAD(P)H dehydrogenase (quinone) activity	molecular_function	0.62353	1	2	11	2	0
GO:0003724	RNA helicase activity	molecular_function	0.62455	1	50	224	24	26
GO:0004652	polynucleotide adenylyltransferase activity	molecular_function	0.62465	1	3	13	2	1
GO:0031974	membrane-enclosed lumen	cellular_component	0.62537	1	12	65	9	3
GO:0043233	organelle lumen	cellular_component	0.62537	1	12	65	9	3
GO:0070013	intracellular organelle lumen	cellular_component	0.62537	1	12	65	9	3
GO:0019219	regulation of nucleobase-containing compound metabolic process	biological_process	0.62592	1	286	1388	123	163
GO:0005185	neurohypophyseal hormone activity	molecular_function	0.62683	1	1	4	0	1
GO:0008170	N-methyltransferase activity	molecular_function	0.62747	1	10	55	7	3
GO:0004179	obsolete membrane alanyl aminopeptidase activity	molecular_function	0.62762	1	2	9	0	2
GO:0016051	carbohydrate biosynthetic process	biological_process	0.62775	1	56	273	23	33
GO:0000097	sulfur amino acid biosynthetic process	biological_process	0.62791	1	3	13	0	3
GO:0009086	methionine biosynthetic process	biological_process	0.62791	1	3	13	0	3
GO:0004386	helicase activity	molecular_function	0.62875	1	91	389	30	61
GO:0019080	viral gene expression	biological_process	0.6289	1	5	24	3	2
GO:0004289	obsolete subtilase activity	molecular_function	0.629	1	22	105	5	17
GO:0016831	carboxy-lyase activity	molecular_function	0.63084	1	20	103	8	12
GO:1901681	sulfur compound binding	molecular_function	0.63105	1	2	10	2	0
GO:0006305	DNA alkylation	biological_process	0.63168	1	7	32	2	5
GO:0006306	DNA methylation	biological_process	0.63168	1	7	32	2	5
GO:0032259	methylation	biological_process	0.63168	1	7	32	2	5
GO:0043414	macromolecule methylation	biological_process	0.63168	1	7	32	2	5
GO:0044728	DNA methylation or demethylation	biological_process	0.63168	1	7	32	2	5
GO:0044272	sulfur compound biosynthetic process	biological_process	0.63192	1	25	126	9	16
GO:0008514	organic anion transmembrane transporter activity	molecular_function	0.6322	1	11	57	5	6
GO:0044242	cellular lipid catabolic process	biological_process	0.63333	1	2	10	0	2
GO:0008703	5-amino-6-(5-phosphoribosylamino)uracil reductase activity	molecular_function	0.63443	1	1	4	0	1
GO:0009123	nucleoside monophosphate metabolic process	biological_process	0.63496	1	4	19	1	3
GO:0009124	nucleoside monophosphate biosynthetic process	biological_process	0.63496	1	4	19	1	3
GO:0034062	5-3 RNA polymerase activity	molecular_function	0.63612	1	40	181	14	26
GO:0097747	RNA polymerase activity	molecular_function	0.63612	1	40	181	14	26
GO:0003782	obsolete F-actin capping activity	molecular_function	0.63642	1	1	5	1	0
GO:0008290	F-actin capping protein complex	cellular_component	0.63642	1	1	5	1	0
GO:0030029	actin filament-based process	biological_process	0.63642	1	1	5	1	0
GO:0030036	actin cytoskeleton organization	biological_process	0.63642	1	1	5	1	0
GO:0008113	peptide-methionine (S)-S-oxide reductase activity	molecular_function	0.63796	1	1	5	1	0
GO:0016671	oxidoreductase activity, acting on a sulfur group of donors, disulfide as acceptor	molecular_function	0.63796	1	1	5	1	0
GO:0006493	protein O-linked glycosylation	biological_process	0.63884	1	1	4	0	1
GO:0043903	regulation of symbiotic process	biological_process	0.64141	1	1	4	1	0
GO:0090407	organophosphate biosynthetic process	biological_process	0.64201	1	37	177	18	19
GO:0006308	DNA catabolic process	biological_process	0.64213	1	13	69	6	7
GO:0004086	obsolete carbamoyl-phosphate synthase activity	molecular_function	0.64259	1	2	10	1	1
GO:0003702	obsolete RNA polymerase II transcription factor activity	molecular_function	0.64303	1	7	38	3	4
GO:0016624	oxidoreductase activity, acting on the aldehyde or oxo group of donors, disulfide as acceptor	molecular_function	0.64321	1	3	15	1	2
GO:0016810	hydrolase activity, acting on carbon-nitrogen (but not peptide) bonds	molecular_function	0.64392	1	19	98	10	9
GO:0006820	anion transport	biological_process	0.64569	1	40	202	17	23
GO:0044419	interspecies interaction between organisms	biological_process	0.64604	1	97	424	28	69
GO:1902494	catalytic complex	cellular_component	0.64622	1	67	336	31	36
GO:0043412	macromolecule modification	biological_process	0.64624	1	422	1926	162	260
GO:0004379	glycylpeptide N-tetradecanoyltransferase activity	molecular_function	0.64654	1	1	5	1	0
GO:0006497	protein lipidation	biological_process	0.64654	1	1	5	1	0
GO:0006498	N-terminal protein lipidation	biological_process	0.64654	1	1	5	1	0
GO:0006499	N-terminal protein myristoylation	biological_process	0.64654	1	1	5	1	0
GO:0018377	protein myristoylation	biological_process	0.64654	1	1	5	1	0
GO:0019107	myristoyltransferase activity	molecular_function	0.64654	1	1	5	1	0
GO:0031365	N-terminal protein amino acid modification	biological_process	0.64654	1	1	5	1	0
GO:0042158	lipoprotein biosynthetic process	biological_process	0.64654	1	1	5	1	0
GO:0043543	protein acylation	biological_process	0.64654	1	1	5	1	0
GO:0006090	pyruvate metabolic process	biological_process	0.64729	1	14	75	10	4
GO:0070851	growth factor receptor binding	molecular_function	0.64756	1	4	19	1	3
GO:0015947	methane metabolic process	biological_process	0.64758	1	6	32	4	2
GO:0043446	cellular alkane metabolic process	biological_process	0.64758	1	6	32	4	2
GO:0003840	obsolete gamma-glutamyltransferase activity	molecular_function	0.64891	1	1	5	1	0
GO:0010468	regulation of gene expression	biological_process	0.64894	1	286	1393	124	162
GO:0030054	cell junction	cellular_component	0.64973	1	1	5	0	1
GO:0000502	proteasome complex	cellular_component	0.65073	1	5	28	4	1
GO:1905368	peptidase complex	cellular_component	0.65073	1	5	28	4	1
GO:1905369	endopeptidase complex	cellular_component	0.65073	1	5	28	4	1
GO:0080090	regulation of primary metabolic process	biological_process	0.65122	1	288	1403	124	164
GO:0003849	3-deoxy-7-phosphoheptulonate synthase activity	molecular_function	0.65203	1	1	4	0	1
GO:0008603	cAMP-dependent protein kinase regulator activity	molecular_function	0.65231	1	1	4	0	1
GO:0019207	kinase regulator activity	molecular_function	0.65256	1	3	15	0	3
GO:0019887	protein kinase regulator activity	molecular_function	0.65256	1	3	15	0	3
GO:0004045	aminoacyl-tRNA hydrolase activity	molecular_function	0.6535	1	1	5	1	0
GO:0015994	chlorophyll metabolic process	biological_process	0.65444	1	25	117	10	15
GO:0015995	chlorophyll biosynthetic process	biological_process	0.65444	1	25	117	10	15
GO:0016851	magnesium chelatase activity	molecular_function	0.65444	1	25	117	10	15
GO:0051002	ligase activity, forming nitrogen-metal bonds	molecular_function	0.65444	1	25	117	10	15
GO:0051003	ligase activity, forming nitrogen-metal bonds, forming coordination complexes	molecular_function	0.65444	1	25	117	10	15
GO:0009308	amine metabolic process	biological_process	0.65455	1	4	22	2	2
GO:0044106	cellular amine metabolic process	biological_process	0.65455	1	4	22	2	2
GO:0004803	transposase activity	molecular_function	0.65472	1	4	20	0	4
GO:0006313	transposition, DNA-mediated	biological_process	0.65498	1	2	11	1	1
GO:0032196	transposition	biological_process	0.65498	1	2	11	1	1
GO:0005415	nucleoside:sodium symporter activity	molecular_function	0.65502	1	1	4	0	1
GO:0007017	microtubule-based process	biological_process	0.65751	1	4	23	1	3
GO:0004198	calcium-dependent cysteine-type endopeptidase activity	molecular_function	0.66003	1	1	4	0	1
GO:0008417	fucosyltransferase activity	molecular_function	0.66119	1	5	26	4	1
GO:0019087	transformation of host cell by virus	biological_process	0.6613	1	1	5	0	1
GO:0051171	regulation of nitrogen compound metabolic process	biological_process	0.6614	1	287	1400	124	163
GO:0005905	clathrin-coated pit	cellular_component	0.66295	1	1	4	0	1
GO:0098590	plasma membrane region	cellular_component	0.66295	1	1	4	0	1
GO:0016563	obsolete transcription activator activity	molecular_function	0.66656	1	7	34	4	3
GO:0002376	immune system process	biological_process	0.66728	1	11	56	5	6
GO:0006955	immune response	biological_process	0.66728	1	11	56	5	6
GO:0006760	folic acid-containing compound metabolic process	biological_process	0.66771	1	5	28	3	2
GO:0042558	pteridine-containing compound metabolic process	biological_process	0.66771	1	5	28	3	2
GO:0000747	conjugation with cellular fusion	biological_process	0.66863	1	1	5	1	0
GO:0140253	cell-cell fusion	biological_process	0.66863	1	1	5	1	0
GO:0004549	tRNA-specific ribonuclease activity	molecular_function	0.66997	1	1	5	1	0
GO:0007050	cell cycle arrest	biological_process	0.67049	1	2	11	1	1
GO:0045786	negative regulation of cell cycle	biological_process	0.67049	1	2	11	1	1
GO:0051726	regulation of cell cycle	biological_process	0.67049	1	2	11	1	1
GO:0009889	regulation of biosynthetic process	biological_process	0.6736	1	294	1429	128	166
GO:0010556	regulation of macromolecule biosynthetic process	biological_process	0.6736	1	294	1429	128	166
GO:0031326	regulation of cellular biosynthetic process	biological_process	0.6736	1	294	1429	128	166
GO:2000112	regulation of cellular macromolecule biosynthetic process	biological_process	0.6736	1	294	1429	128	166
GO:0000428	DNA-directed RNA polymerase complex	cellular_component	0.67461	1	10	56	7	3
GO:0005654	nucleoplasm	cellular_component	0.67461	1	10	56	7	3
GO:0016591	RNA polymerase II, holoenzyme	cellular_component	0.67461	1	10	56	7	3
GO:0030880	RNA polymerase complex	cellular_component	0.67461	1	10	56	7	3
GO:0031981	nuclear lumen	cellular_component	0.67461	1	10	56	7	3
GO:0055029	nuclear DNA-directed RNA polymerase complex	cellular_component	0.67461	1	10	56	7	3
GO:0019222	regulation of metabolic process	biological_process	0.67572	1	296	1439	128	168
GO:0071944	cell periphery	cellular_component	0.67621	1	28	139	15	13
GO:0000394	RNA splicing, via endonucleolytic cleavage and ligation	biological_process	0.67658	1	1	5	1	0
GO:0006388	tRNA splicing, via endonucleolytic cleavage and ligation	biological_process	0.67658	1	1	5	1	0
GO:0005984	disaccharide metabolic process	biological_process	0.67728	1	8	39	2	6
GO:0006842	tricarboxylic acid transport	biological_process	0.67828	1	3	16	0	3
GO:0015137	citrate transmembrane transporter activity	molecular_function	0.67828	1	3	16	0	3
GO:0015142	tricarboxylic acid transmembrane transporter activity	molecular_function	0.67828	1	3	16	0	3
GO:0015746	citrate transport	biological_process	0.67828	1	3	16	0	3
GO:0007596	blood coagulation	biological_process	0.67873	1	1	4	1	0
GO:0007599	hemostasis	biological_process	0.67873	1	1	4	1	0
GO:0042060	wound healing	biological_process	0.67873	1	1	4	1	0
GO:0050817	coagulation	biological_process	0.67873	1	1	4	1	0
GO:0050878	regulation of body fluid levels	biological_process	0.67873	1	1	4	1	0
GO:0006948	induction by virus of host cell-cell fusion	biological_process	0.67882	1	2	10	1	1
GO:0019039	obsolete viral-cell fusion molecule activity	molecular_function	0.67882	1	2	10	1	1
GO:0000323	lytic vacuole	cellular_component	0.67897	1	1	5	1	0
GO:0005764	lysosome	cellular_component	0.67897	1	1	5	1	0
GO:0042221	response to chemical	biological_process	0.68247	1	37	201	18	19
GO:0016774	phosphotransferase activity, carboxyl group as acceptor	molecular_function	0.6829	1	1	5	0	1
GO:0042546	cell wall biogenesis	biological_process	0.68367	1	6	31	4	2
GO:0015018	galactosylgalactosylxylosylprotein 3-beta-glucuronosyltransferase activity	molecular_function	0.68432	1	1	5	0	1
GO:0015020	glucuronosyltransferase activity	molecular_function	0.68432	1	1	5	0	1
GO:0031323	regulation of cellular metabolic process	biological_process	0.6855	1	295	1436	128	167
GO:0060255	regulation of macromolecule metabolic process	biological_process	0.6855	1	295	1436	128	167
GO:0016747	transferase activity, transferring acyl groups other than amino-acyl groups	molecular_function	0.68719	1	19	105	15	4
GO:0008083	growth factor activity	molecular_function	0.68929	1	4	20	1	3
GO:0032991	protein-containing complex	cellular_component	0.68962	1	182	872	98	84
GO:0006855	drug transmembrane transport	biological_process	0.68976	1	13	73	3	10
GO:0015893	drug transport	biological_process	0.68976	1	13	73	3	10
GO:0042493	response to drug	biological_process	0.68976	1	13	73	3	10
GO:0009605	response to external stimulus	biological_process	0.69028	1	63	274	14	49
GO:0007586	digestion	biological_process	0.6914	1	1	5	0	1
GO:0019048	modulation by virus of host process	biological_process	0.69208	1	5	27	1	4
GO:0035821	modulation of process of other organism	biological_process	0.69208	1	5	27	1	4
GO:0044003	modulation by symbiont of host process	biological_process	0.69208	1	5	27	1	4
GO:0051817	modulation of process of other organism involved in symbiotic interaction	biological_process	0.69208	1	5	27	1	4
GO:0006525	arginine metabolic process	biological_process	0.69233	1	2	11	1	1
GO:0009309	amine biosynthetic process	biological_process	0.69241	1	2	11	1	1
GO:0042401	cellular biogenic amine biosynthetic process	biological_process	0.69241	1	2	11	1	1
GO:0008236	serine-type peptidase activity	molecular_function	0.69318	1	35	193	20	15
GO:0016825	hydrolase activity, acting on acid phosphorus-nitrogen bonds	molecular_function	0.69318	1	35	193	20	15
GO:0017171	serine hydrolase activity	molecular_function	0.69318	1	35	193	20	15
GO:0009225	nucleotide-sugar metabolic process	biological_process	0.69378	1	39	221	23	16
GO:0006873	cellular ion homeostasis	biological_process	0.69524	1	2	12	0	2
GO:0006875	cellular metal ion homeostasis	biological_process	0.69524	1	2	12	0	2
GO:0006879	cellular iron ion homeostasis	biological_process	0.69524	1	2	12	0	2
GO:0030003	cellular cation homeostasis	biological_process	0.69524	1	2	12	0	2
GO:0046916	cellular transition metal ion homeostasis	biological_process	0.69524	1	2	12	0	2
GO:0055065	metal ion homeostasis	biological_process	0.69524	1	2	12	0	2
GO:0055072	iron ion homeostasis	biological_process	0.69524	1	2	12	0	2
GO:0055076	transition metal ion homeostasis	biological_process	0.69524	1	2	12	0	2
GO:0055082	cellular chemical homeostasis	biological_process	0.69524	1	2	12	0	2
GO:0019439	aromatic compound catabolic process	biological_process	0.69651	1	14	77	6	8
GO:0004743	pyruvate kinase activity	molecular_function	0.70172	1	3	17	2	1
GO:0034655	nucleobase-containing compound catabolic process	biological_process	0.70216	1	13	72	6	7
GO:0016052	carbohydrate catabolic process	biological_process	0.7027	1	18	99	12	6
GO:0009627	systemic acquired resistance	biological_process	0.70295	1	1	6	0	1
GO:0009814	defense response, incompatible interaction	biological_process	0.70295	1	1	6	0	1
GO:0045087	innate immune response	biological_process	0.70295	1	1	6	0	1
GO:0006366	transcription by RNA polymerase II	biological_process	0.70333	1	11	59	5	6
GO:0000175	3-5-exoribonuclease activity	molecular_function	0.70447	1	2	11	0	2
GO:0004532	exoribonuclease activity	molecular_function	0.70447	1	2	11	0	2
GO:0016896	exoribonuclease activity, producing 5-phosphomonoesters	molecular_function	0.70447	1	2	11	0	2
GO:0006935	chemotaxis	biological_process	0.70455	1	9	51	5	4
GO:0042330	taxis	biological_process	0.70455	1	9	51	5	4
GO:0004127	cytidylate kinase activity	molecular_function	0.70573	1	7	37	3	4
GO:0042451	purine nucleoside biosynthetic process	biological_process	0.70692	1	1	6	1	0
GO:0046129	purine ribonucleoside biosynthetic process	biological_process	0.70692	1	1	6	1	0
GO:1901070	guanosine-containing compound biosynthetic process	biological_process	0.70692	1	1	6	1	0
GO:0016469	proton-transporting two-sector ATPase complex	cellular_component	0.70707	1	3	17	3	0
GO:0003998	acylphosphatase activity	molecular_function	0.71017	1	1	4	1	0
GO:0007517	muscle organ development	biological_process	0.7109	1	1	5	1	0
GO:0048513	animal organ development	biological_process	0.7109	1	1	5	1	0
GO:0048731	system development	biological_process	0.7109	1	1	5	1	0
GO:0061061	muscle structure development	biological_process	0.7109	1	1	5	1	0
GO:0003711	transcription elongation regulator activity	molecular_function	0.71111	1	1	6	0	1
GO:0004540	ribonuclease activity	molecular_function	0.7119	1	13	70	6	7
GO:0090575	RNA polymerase II transcription regulator complex	cellular_component	0.71295	1	9	53	6	3
GO:0004888	transmembrane signaling receptor activity	molecular_function	0.71302	1	60	259	32	28
GO:0004607	phosphatidylcholine-sterol O-acyltransferase activity	molecular_function	0.71422	1	5	29	3	2
GO:0007276	gamete generation	biological_process	0.71538	1	2	11	0	2
GO:0032504	multicellular organism reproduction	biological_process	0.71538	1	2	11	0	2
GO:0048609	multicellular organismal reproductive process	biological_process	0.71538	1	2	11	0	2
GO:0004295	obsolete trypsin activity	molecular_function	0.71591	1	2	12	1	1
GO:0003911	DNA ligase (NAD+) activity	molecular_function	0.71608	1	1	6	1	0
GO:0032774	RNA biosynthetic process	biological_process	0.71722	1	299	1473	132	167
GO:0008725	DNA-3-methyladenine glycosylase activity	molecular_function	0.7175	1	1	6	0	1
GO:0043733	DNA-3-methylbase glycosylase activity	molecular_function	0.7175	1	1	6	0	1
GO:0003777	microtubule motor activity	molecular_function	0.71852	1	2	13	1	1
GO:0007602	phototransduction	biological_process	0.71921	1	2	13	2	0
GO:0009581	detection of external stimulus	biological_process	0.71921	1	2	13	2	0
GO:0009582	detection of abiotic stimulus	biological_process	0.71921	1	2	13	2	0
GO:0009583	detection of light stimulus	biological_process	0.71921	1	2	13	2	0
GO:0051606	detection of stimulus	biological_process	0.71921	1	2	13	2	0
GO:0009116	nucleoside metabolic process	biological_process	0.72039	1	8	47	7	1
GO:1901657	glycosyl compound metabolic process	biological_process	0.72039	1	8	47	7	1
GO:0008107	galactoside 2-alpha-L-fucosyltransferase activity	molecular_function	0.72093	1	4	22	3	1
GO:0031127	alpha-(1,2)-fucosyltransferase activity	molecular_function	0.72093	1	4	22	3	1
GO:0005956	protein kinase CK2 complex	cellular_component	0.7233	1	1	6	1	0
GO:0008605	obsolete protein kinase CK2 regulator activity	molecular_function	0.7233	1	1	6	1	0
GO:0004725	protein tyrosine phosphatase activity	molecular_function	0.72549	1	5	26	0	5
GO:0006023	aminoglycan biosynthetic process	biological_process	0.7263	1	2	11	1	1
GO:0006024	glycosaminoglycan biosynthetic process	biological_process	0.7263	1	2	11	1	1
GO:0009252	peptidoglycan biosynthetic process	biological_process	0.7263	1	2	11	1	1
GO:0009273	peptidoglycan-based cell wall biogenesis	biological_process	0.7263	1	2	11	1	1
GO:0044038	cell wall macromolecule biosynthetic process	biological_process	0.7263	1	2	11	1	1
GO:0070589	cellular component macromolecule biosynthetic process	biological_process	0.7263	1	2	11	1	1
GO:0006351	transcription, DNA-templated	biological_process	0.7276	1	298	1470	131	167
GO:0097659	nucleic acid-templated transcription	biological_process	0.7276	1	298	1470	131	167
GO:0008535	respiratory chain complex IV assembly	biological_process	0.72903	1	1	6	1	0
GO:0016773	phosphotransferase activity, alcohol group as acceptor	molecular_function	0.73126	1	350	1625	135	215
GO:0009538	photosystem I reaction center	cellular_component	0.73376	1	3	17	1	2
GO:0009072	aromatic amino acid family metabolic process	biological_process	0.73613	1	12	69	8	4
GO:0003830	beta-1,4-mannosylglycoprotein 4-beta-N-acetylglucosaminyltransferase activity	molecular_function	0.73639	1	1	5	0	1
GO:0007283	spermatogenesis	biological_process	0.73675	1	1	6	0	1
GO:0048232	male gamete generation	biological_process	0.73675	1	1	6	0	1
GO:0044270	cellular nitrogen compound catabolic process	biological_process	0.73725	1	13	74	6	7
GO:0004329	formate-tetrahydrofolate ligase activity	molecular_function	0.73751	1	1	6	1	0
GO:0005727	extrachromosomal circular DNA	cellular_component	0.73817	1	2	11	1	1
GO:0046821	extrachromosomal DNA	cellular_component	0.73817	1	2	11	1	1
GO:0009522	photosystem I	cellular_component	0.73901	1	5	27	2	3
GO:0006367	transcription initiation from RNA polymerase II promoter	biological_process	0.73909	1	10	56	4	6
GO:0016999	antibiotic metabolic process	biological_process	0.73971	1	4	25	3	1
GO:0017000	antibiotic biosynthetic process	biological_process	0.73971	1	4	25	3	1
GO:0017144	drug metabolic process	biological_process	0.73971	1	4	25	3	1
GO:0006400	tRNA modification	biological_process	0.74038	1	1	6	1	0
GO:0008479	queuine tRNA-ribosyltransferase activity	molecular_function	0.74038	1	1	6	1	0
GO:0004635	phosphoribosyl-AMP cyclohydrolase activity	molecular_function	0.74204	1	1	6	1	0
GO:0008825	cyclopropane-fatty-acyl-phospholipid synthase activity	molecular_function	0.74276	1	5	30	1	4
GO:0016218	obsolete polyketide synthase activity	molecular_function	0.74333	1	3	20	3	0
GO:0004345	glucose-6-phosphate dehydrogenase activity	molecular_function	0.74396	1	1	6	0	1
GO:0009163	nucleoside biosynthetic process	biological_process	0.74496	1	2	13	2	0
GO:0042455	ribonucleoside biosynthetic process	biological_process	0.74496	1	2	13	2	0
GO:1901659	glycosyl compound biosynthetic process	biological_process	0.74496	1	2	13	2	0
GO:0006913	nucleocytoplasmic transport	biological_process	0.74538	1	4	23	3	1
GO:0051169	nuclear transport	biological_process	0.74538	1	4	23	3	1
GO:1901361	organic cyclic compound catabolic process	biological_process	0.74777	1	14	80	6	8
GO:0006282	regulation of DNA repair	biological_process	0.74872	1	1	6	0	1
GO:0051052	regulation of DNA metabolic process	biological_process	0.74872	1	1	6	0	1
GO:0080134	regulation of response to stress	biological_process	0.74872	1	1	6	0	1
GO:0080135	regulation of cellular response to stress	biological_process	0.74872	1	1	6	0	1
GO:2001020	regulation of response to DNA damage stimulus	biological_process	0.74872	1	1	6	0	1
GO:0004605	phosphatidate cytidylyltransferase activity	molecular_function	0.74884	1	1	6	0	1
GO:0070567	cytidylyltransferase activity	molecular_function	0.74884	1	1	6	0	1
GO:0003993	acid phosphatase activity	molecular_function	0.75104	1	1	6	1	0
GO:0003968	RNA-directed 5-3 RNA polymerase activity	molecular_function	0.75119	1	16	74	5	11
GO:0009532	plastid stroma	cellular_component	0.75128	1	1	7	0	1
GO:0009570	chloroplast stroma	cellular_component	0.75128	1	1	7	0	1
GO:0009573	chloroplast ribulose bisphosphate carboxylase complex	cellular_component	0.75128	1	1	7	0	1
GO:0015977	carbon fixation	biological_process	0.75128	1	1	7	0	1
GO:0016984	ribulose-bisphosphate carboxylase activity	molecular_function	0.75128	1	1	7	0	1
GO:0048492	ribulose bisphosphate carboxylase complex	cellular_component	0.75128	1	1	7	0	1
GO:0006814	sodium ion transport	biological_process	0.75144	1	14	76	6	8
GO:0003935	GTP cyclohydrolase II activity	molecular_function	0.75332	1	1	6	1	0
GO:0055085	transmembrane transport	biological_process	0.75413	1	16	92	6	10
GO:0006888	endoplasmic reticulum to Golgi vesicle-mediated transport	biological_process	0.75471	1	1	7	1	0
GO:0000272	polysaccharide catabolic process	biological_process	0.75578	1	4	25	2	2
GO:0016614	oxidoreductase activity, acting on CH-OH group of donors	molecular_function	0.75591	1	72	398	41	31
GO:0016286	small conductance calcium-activated potassium channel activity	molecular_function	0.75651	1	1	5	0	1
GO:0016301	kinase activity	molecular_function	0.75661	1	372	1726	144	228
GO:0004806	triglyceride lipase activity	molecular_function	0.7576	1	13	77	9	4
GO:0009396	folic acid-containing compound biosynthetic process	biological_process	0.75808	1	4	25	2	2
GO:0042559	pteridine-containing compound biosynthetic process	biological_process	0.75808	1	4	25	2	2
GO:0034637	cellular carbohydrate biosynthetic process	biological_process	0.75828	1	40	203	12	28
GO:0016857	racemase and epimerase activity, acting on carbohydrates and derivatives	molecular_function	0.75878	1	1	7	0	1
GO:0004860	protein kinase inhibitor activity	molecular_function	0.75893	1	2	12	0	2
GO:0019210	kinase inhibitor activity	molecular_function	0.75893	1	2	12	0	2
GO:0004612	phosphoenolpyruvate carboxykinase (ATP) activity	molecular_function	0.75958	1	1	7	1	0
GO:0005971	ribonucleoside-diphosphate reductase complex	cellular_component	0.76221	1	2	11	1	1
GO:0006979	response to oxidative stress	biological_process	0.76263	1	20	119	12	8
GO:0004672	protein kinase activity	molecular_function	0.76277	1	319	1482	114	205
GO:0004185	serine-type carboxypeptidase activity	molecular_function	0.76312	1	10	61	6	4
GO:0070008	serine-type exopeptidase activity	molecular_function	0.76312	1	10	61	6	4
GO:0006230	TMP biosynthetic process	biological_process	0.76369	1	1	6	0	1
GO:0009173	pyrimidine ribonucleoside monophosphate metabolic process	biological_process	0.76369	1	1	6	0	1
GO:0009174	pyrimidine ribonucleoside monophosphate biosynthetic process	biological_process	0.76369	1	1	6	0	1
GO:0046044	TMP metabolic process	biological_process	0.76369	1	1	6	0	1
GO:0015926	glucosidase activity	molecular_function	0.767	1	1	6	0	1
GO:1901565	organonitrogen compound catabolic process	biological_process	0.76821	1	28	151	19	9
GO:0003905	alkylbase DNA N-glycosylase activity	molecular_function	0.76926	1	1	7	0	1
GO:0019104	DNA N-glycosylase activity	molecular_function	0.76926	1	1	7	0	1
GO:0004601	peroxidase activity	molecular_function	0.76945	1	21	125	12	9
GO:0016684	oxidoreductase activity, acting on peroxide as acceptor	molecular_function	0.76945	1	21	125	12	9
GO:0004765	shikimate kinase activity	molecular_function	0.76965	1	2	12	0	2
GO:0016854	racemase and epimerase activity	molecular_function	0.76978	1	2	14	0	2
GO:0016742	hydroxymethyl-, formyl- and related transferase activity	molecular_function	0.7707	1	3	20	3	0
GO:0006771	riboflavin metabolic process	biological_process	0.77128	1	3	19	1	2
GO:0009231	riboflavin biosynthetic process	biological_process	0.77128	1	3	19	1	2
GO:0042726	flavin-containing compound metabolic process	biological_process	0.77128	1	3	19	1	2
GO:0042727	flavin-containing compound biosynthetic process	biological_process	0.77128	1	3	19	1	2
GO:0030312	external encapsulating structure	cellular_component	0.77369	1	15	88	13	2
GO:0016616	oxidoreductase activity, acting on the CH-OH group of donors, NAD or NADP as acceptor	molecular_function	0.77438	1	70	390	40	30
GO:0016855	racemase and epimerase activity, acting on amino acids and derivatives	molecular_function	0.77477	1	1	7	0	1
GO:0006869	lipid transport	biological_process	0.77516	1	3	20	1	2
GO:0010876	lipid localization	biological_process	0.77516	1	3	20	1	2
GO:0016874	ligase activity	molecular_function	0.77549	1	77	384	36	41
GO:0042398	cellular modified amino acid biosynthetic process	biological_process	0.77605	1	6	37	4	2
GO:0004565	beta-galactosidase activity	molecular_function	0.77652	1	7	40	2	5
GO:0009341	beta-galactosidase complex	cellular_component	0.77652	1	7	40	2	5
GO:0015925	galactosidase activity	molecular_function	0.77652	1	7	40	2	5
GO:0016705	oxidoreductase activity, acting on paired donors, with incorporation or reduction of molecular oxygen	molecular_function	0.77722	1	6	37	0	6
GO:0009057	macromolecule catabolic process	biological_process	0.77832	1	46	246	30	16
GO:0009056	catabolic process	biological_process	0.77887	1	72	383	44	28
GO:1901575	organic substance catabolic process	biological_process	0.77887	1	72	383	44	28
GO:0044764	multi-organism cellular process	biological_process	0.77908	1	2	13	1	1
GO:0071554	cell wall organization or biogenesis	biological_process	0.77937	1	26	147	22	4
GO:0000271	polysaccharide biosynthetic process	biological_process	0.77945	1	35	181	11	24
GO:0005102	signaling receptor binding	molecular_function	0.77957	1	20	104	9	11
GO:0008889	glycerophosphodiester phosphodiesterase activity	molecular_function	0.77962	1	1	7	1	0
GO:0006338	chromatin remodeling	biological_process	0.77963	1	1	7	1	0
GO:0015291	secondary active transmembrane transporter activity	molecular_function	0.78069	1	37	194	14	23
GO:0006950	response to stress	biological_process	0.78137	1	170	811	59	111
GO:0006275	regulation of DNA replication	biological_process	0.78153	1	11	52	5	6
GO:0019054	modulation by virus of host cellular process	biological_process	0.78194	1	2	12	1	1
GO:0044068	modulation by symbiont of host cellular process	biological_process	0.78194	1	2	12	1	1
GO:0003674	molecular_function	molecular_function	0.78195	1	2866	13880	1415	1451
GO:0019725	cellular homeostasis	biological_process	0.78288	1	2	14	0	2
GO:0006777	Mo-molybdopterin cofactor biosynthetic process	biological_process	0.78507	1	9	44	1	8
GO:0019720	Mo-molybdopterin cofactor metabolic process	biological_process	0.78507	1	9	44	1	8
GO:0043545	molybdopterin cofactor metabolic process	biological_process	0.78507	1	9	44	1	8
GO:0051189	prosthetic group metabolic process	biological_process	0.78507	1	9	44	1	8
GO:0046700	heterocycle catabolic process	biological_process	0.78521	1	13	77	6	7
GO:0016740	transferase activity	molecular_function	0.7855	1	708	3377	294	414
GO:0006885	regulation of pH	biological_process	0.78562	1	6	32	1	5
GO:0015298	solute:cation antiporter activity	molecular_function	0.78562	1	6	32	1	5
GO:0015299	solute:proton antiporter activity	molecular_function	0.78562	1	6	32	1	5
GO:0055067	monovalent inorganic cation homeostasis	biological_process	0.78562	1	6	32	1	5
GO:0048878	chemical homeostasis	biological_process	0.78567	1	8	44	1	7
GO:0050801	ion homeostasis	biological_process	0.78567	1	8	44	1	7
GO:0055080	cation homeostasis	biological_process	0.78567	1	8	44	1	7
GO:0098771	inorganic ion homeostasis	biological_process	0.78567	1	8	44	1	7
GO:0006606	protein import into nucleus	biological_process	0.78573	1	3	20	3	0
GO:0017038	protein import	biological_process	0.78573	1	3	20	3	0
GO:0033365	protein localization to organelle	biological_process	0.78573	1	3	20	3	0
GO:0034504	protein localization to nucleus	biological_process	0.78573	1	3	20	3	0
GO:0051170	import into nucleus	biological_process	0.78573	1	3	20	3	0
GO:0072594	establishment of protein localization to organelle	biological_process	0.78573	1	3	20	3	0
GO:0065008	regulation of biological quality	biological_process	0.78672	1	10	54	2	8
GO:0006558	L-phenylalanine metabolic process	biological_process	0.78705	1	1	7	0	1
GO:1902221	erythrose 4-phosphate/phosphoenolpyruvate family amino acid metabolic process	biological_process	0.78705	1	1	7	0	1
GO:0008537	proteasome activator complex	cellular_component	0.78725	1	1	6	0	1
GO:0008538	obsolete proteasome activator activity	molecular_function	0.78725	1	1	6	0	1
GO:0022624	proteasome accessory complex	cellular_component	0.78725	1	1	6	0	1
GO:0008616	queuosine biosynthetic process	biological_process	0.78745	1	1	7	1	0
GO:0046116	queuosine metabolic process	biological_process	0.78745	1	1	7	1	0
GO:0005184	neuropeptide hormone activity	molecular_function	0.78829	1	1	6	0	1
GO:0005773	vacuole	cellular_component	0.78948	1	1	7	1	0
GO:0001101	response to acid chemical	biological_process	0.79032	1	10	64	8	2
GO:0009415	response to water	biological_process	0.79032	1	10	64	8	2
GO:1901700	response to oxygen-containing compound	biological_process	0.79032	1	10	64	8	2
GO:0008270	zinc ion binding	molecular_function	0.79132	1	48	256	26	22
GO:0009129	pyrimidine nucleoside monophosphate metabolic process	biological_process	0.79247	1	2	12	0	2
GO:0009130	pyrimidine nucleoside monophosphate biosynthetic process	biological_process	0.79247	1	2	12	0	2
GO:0015276	ligand-gated ion channel activity	molecular_function	0.79392	1	10	53	5	5
GO:0022834	ligand-gated channel activity	molecular_function	0.79392	1	10	53	5	5
GO:0005351	carbohydrate:proton symporter activity	molecular_function	0.7946	1	2	12	2	0
GO:0005402	carbohydrate:cation symporter activity	molecular_function	0.7946	1	2	12	2	0
GO:0015295	solute:proton symporter activity	molecular_function	0.7946	1	2	12	2	0
GO:0004861	cyclin-dependent protein serine/threonine kinase inhibitor activity	molecular_function	0.79583	1	1	7	0	1
GO:0016538	cyclin-dependent protein serine/threonine kinase regulator activity	molecular_function	0.79583	1	1	7	0	1
GO:0018193	peptidyl-amino acid modification	biological_process	0.79585	1	1	7	0	1
GO:0006261	DNA-dependent DNA replication	biological_process	0.79678	1	31	158	17	14
GO:0003896	DNA primase activity	molecular_function	0.79695	1	2	13	1	1
GO:0006575	cellular modified amino acid metabolic process	biological_process	0.79981	1	7	44	5	2
GO:0008158	hedgehog receptor activity	molecular_function	0.79993	1	1	5	0	1
GO:0033692	cellular polysaccharide biosynthetic process	biological_process	0.79994	1	34	178	10	24
GO:0044264	cellular polysaccharide metabolic process	biological_process	0.79994	1	34	178	10	24
GO:0016310	phosphorylation	biological_process	0.80004	1	332	1566	131	201
GO:0000145	exocyst	cellular_component	0.80102	1	3	17	1	2
GO:0005938	cell cortex	cellular_component	0.80102	1	3	17	1	2
GO:0006887	exocytosis	biological_process	0.80102	1	3	17	1	2
GO:0099023	vesicle tethering complex	cellular_component	0.80102	1	3	17	1	2
GO:0016833	oxo-acid-lyase activity	molecular_function	0.80431	1	1	7	0	1
GO:0006793	phosphorus metabolic process	biological_process	0.80437	1	400	1899	167	233
GO:0008380	RNA splicing	biological_process	0.80472	1	2	12	2	0
GO:0004799	thymidylate synthase activity	molecular_function	0.80523	1	1	6	0	1
GO:0006231	dTMP biosynthetic process	biological_process	0.80523	1	1	6	0	1
GO:0009157	deoxyribonucleoside monophosphate biosynthetic process	biological_process	0.80523	1	1	6	0	1
GO:0009162	deoxyribonucleoside monophosphate metabolic process	biological_process	0.80523	1	1	6	0	1
GO:0009176	pyrimidine deoxyribonucleoside monophosphate metabolic process	biological_process	0.80523	1	1	6	0	1
GO:0009177	pyrimidine deoxyribonucleoside monophosphate biosynthetic process	biological_process	0.80523	1	1	6	0	1
GO:0042083	5,10-methylenetetrahydrofolate-dependent methyltransferase activity	molecular_function	0.80523	1	1	6	0	1
GO:0046073	dTMP metabolic process	biological_process	0.80523	1	1	6	0	1
GO:0044265	cellular macromolecule catabolic process	biological_process	0.80668	1	40	217	27	13
GO:0015668	type III site-specific deoxyribonuclease activity	molecular_function	0.80715	1	35	151	5	30
GO:0006779	porphyrin-containing compound biosynthetic process	biological_process	0.80732	1	30	155	12	18
GO:0006468	protein phosphorylation	biological_process	0.80866	1	306	1437	114	192
GO:0015629	actin cytoskeleton	cellular_component	0.81084	1	9	50	5	4
GO:0009073	aromatic amino acid family biosynthetic process	biological_process	0.81092	1	9	57	8	1
GO:0008964	phosphoenolpyruvate carboxylase activity	molecular_function	0.81231	1	1	6	0	1
GO:0033554	cellular response to stress	biological_process	0.81294	1	75	362	25	50
GO:0008175	tRNA methyltransferase activity	molecular_function	0.81398	1	2	15	2	0
GO:0019953	sexual reproduction	biological_process	0.81398	1	3	20	1	2
GO:0044703	multi-organism reproductive process	biological_process	0.81398	1	3	20	1	2
GO:0016209	antioxidant activity	molecular_function	0.8152	1	21	129	12	9
GO:0008374	O-acyltransferase activity	molecular_function	0.81554	1	5	33	3	2
GO:0051701	interaction with host	biological_process	0.81585	1	7	41	1	6
GO:0016645	oxidoreductase activity, acting on the CH-NH group of donors	molecular_function	0.81718	1	2	14	0	2
GO:0004639	phosphoribosylaminoimidazolesuccinocarboxamide synthase activity	molecular_function	0.81807	1	1	8	0	1
GO:0007585	respiratory gaseous exchange by respiratory system	biological_process	0.82031	1	1	8	1	0
GO:0004421	hydroxymethylglutaryl-CoA synthase activity	molecular_function	0.82053	1	1	7	1	0
GO:0006796	phosphate-containing compound metabolic process	biological_process	0.82148	1	398	1894	167	231
GO:0005337	nucleoside transmembrane transporter activity	molecular_function	0.82456	1	2	13	0	2
GO:0005344	oxygen carrier activity	molecular_function	0.82531	1	1	6	0	1
GO:0044283	small molecule biosynthetic process	biological_process	0.82544	1	92	496	48	44
GO:0008462	obsolete endopeptidase Clp activity	molecular_function	0.82553	1	2	16	2	0
GO:0005887	integral component of plasma membrane	cellular_component	0.82562	1	2	14	0	2
GO:0031226	intrinsic component of plasma membrane	cellular_component	0.82562	1	2	14	0	2
GO:0006778	porphyrin-containing compound metabolic process	biological_process	0.82566	1	30	157	12	18
GO:0004611	phosphoenolpyruvate carboxykinase activity	molecular_function	0.82595	1	2	14	1	1
GO:0009607	response to biotic stimulus	biological_process	0.82797	1	37	164	6	31
GO:0022607	cellular component assembly	biological_process	0.82863	1	6	42	4	2
GO:0034622	cellular protein-containing complex assembly	biological_process	0.82863	1	6	42	4	2
GO:0065003	protein-containing complex assembly	biological_process	0.82863	1	6	42	4	2
GO:0016853	isomerase activity	molecular_function	0.82875	1	16	96	9	7
GO:0005200	structural constituent of cytoskeleton	molecular_function	0.82928	1	3	22	1	2
GO:0007010	cytoskeleton organization	biological_process	0.82975	1	6	41	3	3
GO:0009523	photosystem II	cellular_component	0.83009	1	8	47	3	5
GO:0005635	nuclear envelope	cellular_component	0.83109	1	6	29	3	3
GO:0016646	oxidoreductase activity, acting on the CH-NH group of donors, NAD or NADP as acceptor	molecular_function	0.83175	1	1	7	0	1
GO:0140098	catalytic activity, acting on RNA	molecular_function	0.83199	1	125	615	57	68
GO:0016070	RNA metabolic process	biological_process	0.83229	1	346	1726	152	194
GO:0046148	pigment biosynthetic process	biological_process	0.83324	1	27	141	11	16
GO:0004396	hexokinase activity	molecular_function	0.83362	1	1	8	1	0
GO:0004222	metalloendopeptidase activity	molecular_function	0.83559	1	11	63	2	9
GO:0009307	DNA restriction-modification system	biological_process	0.83647	1	35	154	5	30
GO:0015666	restriction endodeoxyribonuclease activity	molecular_function	0.83647	1	35	154	5	30
GO:0016888	endodeoxyribonuclease activity, producing 5-phosphomonoesters	molecular_function	0.83647	1	35	154	5	30
GO:0044355	clearance of foreign intracellular DNA	biological_process	0.83647	1	35	154	5	30
GO:0099046	clearance of foreign intracellular nucleic acids	biological_process	0.83647	1	35	154	5	30
GO:0008677	2-dehydropantoate 2-reductase activity	molecular_function	0.83748	1	5	35	3	2
GO:0043207	response to external biotic stimulus	biological_process	0.83816	1	36	160	5	31
GO:0051707	response to other organism	biological_process	0.83816	1	36	160	5	31
GO:0098542	defense response to other organism	biological_process	0.83816	1	36	160	5	31
GO:0048519	negative regulation of biological process	biological_process	0.83831	1	2	15	1	1
GO:0048523	negative regulation of cellular process	biological_process	0.83831	1	2	15	1	1
GO:0044248	cellular catabolic process	biological_process	0.83844	1	46	253	28	18
GO:0006118	obsolete electron transport	biological_process	0.83872	1	273	1451	150	123
GO:0042592	homeostatic process	biological_process	0.84025	1	8	47	1	7
GO:0000030	mannosyltransferase activity	molecular_function	0.84048	1	1	8	0	1
GO:0035251	UDP-glucosyltransferase activity	molecular_function	0.84073	1	19	95	1	18
GO:0046527	glucosyltransferase activity	molecular_function	0.84073	1	19	95	1	18
GO:0044262	cellular carbohydrate metabolic process	biological_process	0.84116	1	44	231	13	31
GO:0016887	ATPase activity	molecular_function	0.84157	1	96	441	34	62
GO:0034404	nucleobase-containing small molecule biosynthetic process	biological_process	0.84166	1	2	16	2	0
GO:0015081	sodium ion transmembrane transporter activity	molecular_function	0.84245	1	13	76	6	7
GO:0009269	response to desiccation	biological_process	0.84345	1	7	49	5	2
GO:0009414	response to water deprivation	biological_process	0.84345	1	7	49	5	2
GO:0004520	endodeoxyribonuclease activity	molecular_function	0.84448	1	35	155	5	30
GO:0000746	conjugation	biological_process	0.84471	1	1	8	1	0
GO:0005985	sucrose metabolic process	biological_process	0.84551	1	2	13	0	2
GO:0005283	amino acid:sodium symporter activity	molecular_function	0.84738	1	1	8	1	0
GO:0005416	amino acid:cation symporter activity	molecular_function	0.84738	1	1	8	1	0
GO:0015171	amino acid transmembrane transporter activity	molecular_function	0.84738	1	1	8	1	0
GO:0009521	photosystem	cellular_component	0.84793	1	13	74	5	8
GO:0006260	DNA replication	biological_process	0.8485	1	53	269	26	27
GO:0048583	regulation of response to stimulus	biological_process	0.84977	1	1	8	0	1
GO:0005179	hormone activity	molecular_function	0.85012	1	8	47	3	5
GO:0019954	asexual reproduction	biological_process	0.85013	1	1	7	0	1
GO:0030436	asexual sporulation	biological_process	0.85013	1	1	7	0	1
GO:0043934	sporulation	biological_process	0.85013	1	1	7	0	1
GO:0030291	protein serine/threonine kinase inhibitor activity	molecular_function	0.85048	1	1	8	0	1
GO:0042440	pigment metabolic process	biological_process	0.85054	1	27	143	11	16
GO:0019089	obsolete transmission of virus	biological_process	0.85089	1	1	9	1	0
GO:0005230	extracellular ligand-gated ion channel activity	molecular_function	0.85093	1	9	51	5	4
GO:0016717	oxidoreductase activity, acting on paired donors, with oxidation of a pair of donors resulting in the reduction of molecular oxygen to two molecules of water	molecular_function	0.85164	1	2	17	0	2
GO:0045300	acyl-[acyl-carrier-protein] desaturase activity	molecular_function	0.85164	1	2	17	0	2
GO:0006284	base-excision repair	biological_process	0.85174	1	2	14	0	2
GO:0044403	symbiotic process	biological_process	0.85178	1	44	217	15	29
GO:0004563	beta-N-acetylhexosaminidase activity	molecular_function	0.85343	1	1	8	1	0
GO:0015929	hexosaminidase activity	molecular_function	0.85343	1	1	8	1	0
GO:0007155	cell adhesion	biological_process	0.85418	1	14	87	7	7
GO:0022610	biological adhesion	biological_process	0.85418	1	14	87	7	7
GO:0016459	myosin complex	cellular_component	0.85437	1	4	21	1	3
GO:0006265	DNA topological change	biological_process	0.85495	1	5	33	3	2
GO:0005315	inorganic phosphate transmembrane transporter activity	molecular_function	0.85643	1	2	14	0	2
GO:0004809	tRNA (guanine-N2-)-methyltransferase activity	molecular_function	0.85698	1	1	9	1	0
GO:0016423	tRNA (guanine) methyltransferase activity	molecular_function	0.85698	1	1	9	1	0
GO:0004521	endoribonuclease activity	molecular_function	0.85777	1	7	47	5	2
GO:0006564	L-serine biosynthetic process	biological_process	0.85828	1	17	108	10	7
GO:0005976	polysaccharide metabolic process	biological_process	0.85835	1	39	212	13	26
GO:0004356	glutamate-ammonia ligase activity	molecular_function	0.85962	1	1	9	1	0
GO:0051704	multi-organism process	biological_process	0.86152	1	4	28	1	3
GO:0008199	ferric iron binding	molecular_function	0.86214	1	2	16	0	2
GO:0009611	response to wounding	biological_process	0.86309	1	1	8	1	0
GO:0000160	phosphorelay signal transduction system	biological_process	0.86334	1	27	137	9	18
GO:0004721	phosphoprotein phosphatase activity	molecular_function	0.86369	1	5	32	0	5
GO:0006470	protein dephosphorylation	biological_process	0.86369	1	5	32	0	5
GO:0016311	dephosphorylation	biological_process	0.86369	1	5	32	0	5
GO:0006270	DNA replication initiation	biological_process	0.86832	1	26	140	14	12
GO:0030695	GTPase regulator activity	molecular_function	0.86844	1	1	10	1	0
GO:0006144	purine nucleobase metabolic process	biological_process	0.8691	1	1	9	0	1
GO:0052126	movement in host environment	biological_process	0.87042	1	2	14	0	2
GO:0003916	DNA topoisomerase activity	molecular_function	0.87048	1	5	33	3	2
GO:0000270	peptidoglycan metabolic process	biological_process	0.8705	1	4	30	1	3
GO:0030203	glycosaminoglycan metabolic process	biological_process	0.8705	1	4	30	1	3
GO:0005829	cytosol	cellular_component	0.87143	1	5	34	4	1
GO:0009507	chloroplast	cellular_component	0.8725	1	3	24	1	2
GO:0009536	plastid	cellular_component	0.8725	1	3	24	1	2
GO:0004748	ribonucleoside-diphosphate reductase activity, thioredoxin disulfide as acceptor	molecular_function	0.87293	1	2	15	1	1
GO:0016725	oxidoreductase activity, acting on CH or CH2 groups	molecular_function	0.87293	1	2	15	1	1
GO:0016728	oxidoreductase activity, acting on CH or CH2 groups, disulfide as acceptor	molecular_function	0.87293	1	2	15	1	1
GO:0061731	ribonucleoside-diphosphate reductase activity	molecular_function	0.87293	1	2	15	1	1
GO:0004519	endonuclease activity	molecular_function	0.87341	1	49	236	17	32
GO:0004797	thymidine kinase activity	molecular_function	0.87348	1	1	9	0	1
GO:0019136	deoxynucleoside kinase activity	molecular_function	0.87348	1	1	9	0	1
GO:0019206	nucleoside kinase activity	molecular_function	0.87348	1	1	9	0	1
GO:0009539	photosystem II reaction center	cellular_component	0.87748	1	7	44	2	5
GO:0018662	phenol 2-monooxygenase activity	molecular_function	0.87812	1	1	8	0	1
GO:0015979	photosynthesis	biological_process	0.8784	1	39	209	16	23
GO:0006304	DNA modification	biological_process	0.8802	1	44	201	7	37
GO:0003697	single-stranded DNA binding	molecular_function	0.88086	1	1	9	0	1
GO:0006073	cellular glucan metabolic process	biological_process	0.88207	1	16	85	2	14
GO:0009250	glucan biosynthetic process	biological_process	0.88207	1	16	85	2	14
GO:0044042	glucan metabolic process	biological_process	0.88207	1	16	85	2	14
GO:0009312	oligosaccharide biosynthetic process	biological_process	0.88276	1	6	40	2	4
GO:0004009	obsolete ATP-binding cassette (ABC) transporter activity	molecular_function	0.88384	1	112	499	35	77
GO:1903509	liposaccharide metabolic process	biological_process	0.88412	1	5	36	0	5
GO:0006544	glycine metabolic process	biological_process	0.88544	1	4	30	2	2
GO:0009399	nitrogen fixation	biological_process	0.88588	1	1	10	1	0
GO:0071941	nitrogen cycle metabolic process	biological_process	0.88588	1	1	10	1	0
GO:0005044	scavenger receptor activity	molecular_function	0.88668	1	1	9	0	1
GO:0006898	receptor-mediated endocytosis	biological_process	0.88668	1	1	9	0	1
GO:0038024	cargo receptor activity	molecular_function	0.88668	1	1	9	0	1
GO:0006323	DNA packaging	biological_process	0.88708	1	5	38	1	4
GO:0005667	transcription regulator complex	cellular_component	0.88853	1	12	82	8	4
GO:0006006	glucose metabolic process	biological_process	0.89088	1	2	18	1	1
GO:0004764	shikimate 3-dehydrogenase (NADP+) activity	molecular_function	0.89197	1	10	69	6	4
GO:0018130	heterocycle biosynthetic process	biological_process	0.89206	1	423	2120	182	241
GO:1901362	organic cyclic compound biosynthetic process	biological_process	0.8922	1	456	2297	202	254
GO:0003847	1-alkyl-2-acetylglycerophosphocholine esterase activity	molecular_function	0.8936	1	1	11	1	0
GO:0008247	1-alkyl-2-acetylglycerophosphocholine esterase complex	cellular_component	0.8936	1	1	11	1	0
GO:0009311	oligosaccharide metabolic process	biological_process	0.89371	1	9	56	2	7
GO:0009070	serine family amino acid biosynthetic process	biological_process	0.89455	1	17	111	10	7
GO:0004022	alcohol dehydrogenase (NAD+) activity	molecular_function	0.89532	1	13	90	8	5
GO:0018455	alcohol dehydrogenase [NAD(P)+] activity	molecular_function	0.89532	1	13	90	8	5
GO:0004970	ionotropic glutamate receptor activity	molecular_function	0.89547	1	8	49	5	3
GO:0005231	excitatory extracellular ligand-gated ion channel activity	molecular_function	0.89547	1	8	49	5	3
GO:0005234	extracellularly glutamate-gated ion channel activity	molecular_function	0.89547	1	8	49	5	3
GO:0008066	glutamate receptor activity	molecular_function	0.89547	1	8	49	5	3
GO:0022824	transmitter-gated ion channel activity	molecular_function	0.89547	1	8	49	5	3
GO:0022835	transmitter-gated channel activity	molecular_function	0.89547	1	8	49	5	3
GO:0004826	phenylalanine-tRNA ligase activity	molecular_function	0.89706	1	2	18	0	2
GO:0006432	phenylalanyl-tRNA aminoacylation	biological_process	0.89706	1	2	18	0	2
GO:0015932	nucleobase-containing compound transmembrane transporter activity	molecular_function	0.89709	1	2	16	0	2
GO:1901505	carbohydrate derivative transmembrane transporter activity	molecular_function	0.89709	1	2	16	0	2
GO:0016032	viral process	biological_process	0.89742	1	42	213	13	29
GO:0003682	chromatin binding	molecular_function	0.89839	1	4	23	1	3
GO:0016791	phosphatase activity	molecular_function	0.89874	1	6	40	1	5
GO:0004867	serine-type endopeptidase inhibitor activity	molecular_function	0.8993	1	4	29	1	3
GO:0016829	lyase activity	molecular_function	0.90057	1	76	434	43	33
GO:0006094	gluconeogenesis	biological_process	0.90075	1	1	11	1	0
GO:0009579	thylakoid	cellular_component	0.9024	1	17	100	9	8
GO:0018995	host cellular component	cellular_component	0.90313	1	11	71	4	7
GO:0033643	host cell part	cellular_component	0.90313	1	11	71	4	7
GO:0033646	host intracellular part	cellular_component	0.90313	1	11	71	4	7
GO:0033647	host intracellular organelle	cellular_component	0.90313	1	11	71	4	7
GO:0033648	host intracellular membrane-bounded organelle	cellular_component	0.90313	1	11	71	4	7
GO:0042025	host cell nucleus	cellular_component	0.90313	1	11	71	4	7
GO:0043656	host intracellular region	cellular_component	0.90313	1	11	71	4	7
GO:0043657	host cell	cellular_component	0.90313	1	11	71	4	7
GO:0006084	acetyl-CoA metabolic process	biological_process	0.90351	1	1	10	1	0
GO:0140103	catalytic activity, acting on a glycoprotein	molecular_function	0.90394	1	1	10	0	1
GO:0016891	endoribonuclease activity, producing 5-phosphomonoesters	molecular_function	0.90446	1	5	38	3	2
GO:1901607	alpha-amino acid biosynthetic process	biological_process	0.90472	1	31	190	19	12
GO:0003688	DNA replication origin binding	molecular_function	0.90583	1	9	50	4	5
GO:0043565	sequence-specific DNA binding	molecular_function	0.90583	1	9	50	4	5
GO:1990837	sequence-specific double-stranded DNA binding	molecular_function	0.90583	1	9	50	4	5
GO:0006417	regulation of translation	biological_process	0.90611	1	1	11	1	0
GO:0006446	regulation of translational initiation	biological_process	0.90611	1	1	11	1	0
GO:0010608	posttranscriptional regulation of gene expression	biological_process	0.90611	1	1	11	1	0
GO:0034248	regulation of cellular amide metabolic process	biological_process	0.90611	1	1	11	1	0
GO:0019079	viral genome replication	biological_process	0.90707	1	14	75	5	9
GO:1901605	alpha-amino acid metabolic process	biological_process	0.90731	1	40	239	21	19
GO:0030076	light-harvesting complex	cellular_component	0.90867	1	2	16	2	0
GO:0042651	thylakoid membrane	cellular_component	0.90867	1	2	16	2	0
GO:0006563	L-serine metabolic process	biological_process	0.90963	1	18	120	11	7
GO:0015711	organic anion transport	biological_process	0.91039	1	18	116	8	10
GO:0015849	organic acid transport	biological_process	0.91039	1	18	116	8	10
GO:0046942	carboxylic acid transport	biological_process	0.91039	1	18	116	8	10
GO:0019438	aromatic compound biosynthetic process	biological_process	0.91131	1	410	2071	181	229
GO:0008855	exodeoxyribonuclease VII activity	molecular_function	0.91143	1	8	58	4	4
GO:0009318	exodeoxyribonuclease VII complex	cellular_component	0.91143	1	8	58	4	4
GO:0009218	pyrimidine ribonucleotide metabolic process	biological_process	0.91356	1	1	11	0	1
GO:0009220	pyrimidine ribonucleotide biosynthetic process	biological_process	0.91356	1	1	11	0	1
GO:0008289	lipid binding	molecular_function	0.91415	1	14	95	5	9
GO:0003690	double-stranded DNA binding	molecular_function	0.9146	1	9	51	4	5
GO:0043933	protein-containing complex subunit organization	biological_process	0.91472	1	7	55	4	3
GO:0034357	photosynthetic membrane	cellular_component	0.91477	1	15	90	7	8
GO:0004367	glycerol-3-phosphate dehydrogenase [NAD+] activity	molecular_function	0.91503	1	2	20	1	1
GO:0006072	glycerol-3-phosphate metabolic process	biological_process	0.91503	1	2	20	1	1
GO:0009331	glycerol-3-phosphate dehydrogenase complex	cellular_component	0.91503	1	2	20	1	1
GO:0047952	glycerol-3-phosphate dehydrogenase [NAD(P)+] activity	molecular_function	0.91503	1	2	20	1	1
GO:0052646	alditol phosphate metabolic process	biological_process	0.91503	1	2	20	1	1
GO:0016796	exonuclease activity, active with either ribo- or deoxyribonucleic acids and producing 5-phosphomonoesters	molecular_function	0.9151	1	10	70	4	6
GO:0005006	epidermal growth factor-activated receptor activity	molecular_function	0.9157	1	2	16	0	2
GO:0006817	phosphate ion transport	biological_process	0.91587	1	2	17	0	2
GO:0003924	GTPase activity	molecular_function	0.91606	1	3	23	3	0
GO:0008238	exopeptidase activity	molecular_function	0.91636	1	13	90	7	6
GO:0008318	protein prenyltransferase activity	molecular_function	0.91757	1	1	10	1	0
GO:0004828	serine-tRNA ligase activity	molecular_function	0.91847	1	5	38	2	3
GO:0006434	seryl-tRNA aminoacylation	biological_process	0.91847	1	5	38	2	3
GO:0006801	superoxide metabolic process	biological_process	0.91968	1	1	12	1	0
GO:0072593	reactive oxygen species metabolic process	biological_process	0.91968	1	1	12	1	0
GO:0004529	exodeoxyribonuclease activity	molecular_function	0.91997	1	8	59	4	4
GO:0016895	exodeoxyribonuclease activity, producing 5-phosphomonoesters	molecular_function	0.91997	1	8	59	4	4
GO:0044281	small molecule metabolic process	biological_process	0.922	1	240	1289	123	117
GO:0004372	glycine hydroxymethyltransferase activity	molecular_function	0.92334	1	1	12	1	0
GO:0006783	heme biosynthetic process	biological_process	0.92423	1	2	19	1	1
GO:0005514	obsolete calcium ion storage activity	molecular_function	0.92622	1	1	11	0	1
GO:0006974	cellular response to DNA damage stimulus	biological_process	0.92748	1	57	304	22	35
GO:0008565	obsolete protein transporter activity	molecular_function	0.92818	1	16	96	11	5
GO:0015370	solute:sodium symporter activity	molecular_function	0.92911	1	3	27	2	1
GO:0016835	carbon-oxygen lyase activity	molecular_function	0.92987	1	10	70	5	5
GO:0008033	tRNA processing	biological_process	0.93005	1	4	35	4	0
GO:0071103	DNA conformation change	biological_process	0.93021	1	10	71	4	6
GO:0016053	organic acid biosynthetic process	biological_process	0.9308	1	48	286	25	23
GO:0046394	carboxylic acid biosynthetic process	biological_process	0.9308	1	48	286	25	23
GO:0032268	regulation of cellular protein metabolic process	biological_process	0.93124	1	1	12	1	0
GO:0051246	regulation of protein metabolic process	biological_process	0.93124	1	1	12	1	0
GO:0051273	beta-glucan metabolic process	biological_process	0.93173	1	14	80	0	14
GO:0051274	beta-glucan biosynthetic process	biological_process	0.93173	1	14	80	0	14
GO:0015293	symporter activity	molecular_function	0.93218	1	5	39	4	1
GO:0015294	solute:cation symporter activity	molecular_function	0.93218	1	5	39	4	1
GO:0016866	intramolecular transferase activity	molecular_function	0.93223	1	2	21	1	1
GO:0016893	endonuclease activity, active with either ribo- or deoxyribonucleic acids and producing 5-phosphomonoesters	molecular_function	0.93267	1	38	188	8	30
GO:0003747	translation release factor activity	molecular_function	0.93422	1	1	13	0	1
GO:0006415	translational termination	biological_process	0.93422	1	1	13	0	1
GO:0008079	translation termination factor activity	molecular_function	0.93422	1	1	13	0	1
GO:0022411	cellular component disassembly	biological_process	0.93422	1	1	13	0	1
GO:0032984	protein-containing complex disassembly	biological_process	0.93422	1	1	13	0	1
GO:0043624	cellular protein complex disassembly	biological_process	0.93422	1	1	13	0	1
GO:0019318	hexose metabolic process	biological_process	0.93519	1	3	29	2	1
GO:0009847	spore germination	biological_process	0.93683	1	1	13	1	0
GO:0008138	protein tyrosine/serine/threonine phosphatase activity	molecular_function	0.93691	1	3	26	0	3
GO:0004852	uroporphyrinogen-III synthase activity	molecular_function	0.93746	1	1	12	1	0
GO:0006508	proteolysis	biological_process	0.93749	1	133	728	62	71
GO:0006281	DNA repair	biological_process	0.93903	1	56	302	22	34
GO:0016798	hydrolase activity, acting on glycosyl bonds	molecular_function	0.93905	1	82	470	40	42
GO:0009069	serine family amino acid metabolic process	biological_process	0.93956	1	21	141	12	9
GO:0008652	cellular amino acid biosynthetic process	biological_process	0.94087	1	38	233	22	16
GO:0016709	oxidoreductase activity, acting on paired donors, with incorporation or reduction of molecular oxygen, NAD(P)H as one donor, and incorporation of one atom of oxygen	molecular_function	0.94089	1	1	11	0	1
GO:0006352	DNA-templated transcription, initiation	biological_process	0.94177	1	16	109	9	7
GO:0016881	acid-amino acid ligase activity	molecular_function	0.94385	1	2	20	1	1
GO:0004252	serine-type endopeptidase activity	molecular_function	0.94393	1	2	19	1	1
GO:0006865	amino acid transport	biological_process	0.94444	1	12	89	7	5
GO:0004024	alcohol dehydrogenase activity, zinc-dependent	molecular_function	0.94465	1	11	86	8	3
GO:0004714	transmembrane receptor protein tyrosine kinase activity	molecular_function	0.94546	1	2	18	0	2
GO:0019199	transmembrane receptor protein kinase activity	molecular_function	0.94546	1	2	18	0	2
GO:0042168	heme metabolic process	biological_process	0.9457	1	2	21	1	1
GO:0005996	monosaccharide metabolic process	biological_process	0.94611	1	3	30	2	1
GO:0006071	glycerol metabolic process	biological_process	0.94627	1	1	13	1	0
GO:0019400	alditol metabolic process	biological_process	0.94627	1	1	13	1	0
GO:0005643	nuclear pore	cellular_component	0.94736	1	4	26	2	2
GO:0006511	ubiquitin-dependent protein catabolic process	biological_process	0.94781	1	14	91	9	5
GO:0019941	modification-dependent protein catabolic process	biological_process	0.94781	1	14	91	9	5
GO:0043632	modification-dependent macromolecule catabolic process	biological_process	0.94781	1	14	91	9	5
GO:0044257	cellular protein catabolic process	biological_process	0.94781	1	14	91	9	5
GO:0051603	proteolysis involved in cellular protein catabolic process	biological_process	0.94781	1	14	91	9	5
GO:0003909	DNA ligase activity	molecular_function	0.94886	1	1	12	1	0
GO:0004536	deoxyribonuclease activity	molecular_function	0.94924	1	42	213	8	34
GO:0019076	viral release from host cell	biological_process	0.94955	1	1	11	0	1
GO:0035890	exit from host	biological_process	0.94955	1	1	11	0	1
GO:0035891	exit from host cell	biological_process	0.94955	1	1	11	0	1
GO:0006570	tyrosine metabolic process	biological_process	0.94964	1	1	14	0	1
GO:0034654	nucleobase-containing compound biosynthetic process	biological_process	0.95147	1	341	1751	147	194
GO:0008235	metalloexopeptidase activity	molecular_function	0.95225	1	1	13	1	0
GO:0030163	protein catabolic process	biological_process	0.9548	1	15	99	10	5
GO:0005343	organic acid:sodium symporter activity	molecular_function	0.95485	1	2	23	2	0
GO:0008508	bile acid:sodium symporter activity	molecular_function	0.95485	1	1	15	1	0
GO:0015125	bile acid transmembrane transporter activity	molecular_function	0.95485	1	1	15	1	0
GO:0015355	secondary active monocarboxylate transmembrane transporter activity	molecular_function	0.95485	1	1	15	1	0
GO:0140161	monocarboxylate:sodium symporter activity	molecular_function	0.95485	1	1	15	1	0
GO:0004713	protein tyrosine kinase activity	molecular_function	0.95593	1	2	19	0	2
GO:0019319	hexose biosynthetic process	biological_process	0.95671	1	1	15	1	0
GO:0046364	monosaccharide biosynthetic process	biological_process	0.95671	1	1	15	1	0
GO:0019751	polyol metabolic process	biological_process	0.95675	1	1	14	1	0
GO:0004161	dimethylallyltranstransferase activity	molecular_function	0.95873	1	1	14	1	0
GO:0005975	carbohydrate metabolic process	biological_process	0.95912	1	175	956	75	100
GO:0016836	hydro-lyase activity	molecular_function	0.95983	1	8	63	3	5
GO:0008408	3-5 exonuclease activity	molecular_function	0.96252	1	6	47	0	6
GO:0004553	hydrolase activity, hydrolyzing O-glycosyl compounds	molecular_function	0.96501	1	78	460	39	39
GO:0004523	RNA-DNA hybrid ribonuclease activity	molecular_function	0.96535	1	2	26	2	0
GO:0000059	obsolete protein import into nucleus, docking	biological_process	0.96553	1	3	23	2	1
GO:0008237	metallopeptidase activity	molecular_function	0.96568	1	15	102	5	10
GO:0005669	transcription factor TFIID complex	cellular_component	0.96619	1	3	34	3	0
GO:0016817	hydrolase activity, acting on acid anhydrides	molecular_function	0.9666	1	125	605	47	78
GO:0016818	hydrolase activity, acting on acid anhydrides, in phosphorus-containing anhydrides	molecular_function	0.9666	1	125	605	47	78
GO:0005618	cell wall	cellular_component	0.96688	1	8	68	7	1
GO:0071840	cellular component organization or biogenesis	biological_process	0.96922	1	51	313	30	21
GO:0004221	obsolete ubiquitin thiolesterase activity	molecular_function	0.96933	1	5	36	1	4
GO:0017111	nucleoside-triphosphatase activity	molecular_function	0.96953	1	122	591	44	78
GO:0004190	aspartic-type endopeptidase activity	molecular_function	0.96956	1	1	12	0	1
GO:0070001	aspartic-type peptidase activity	molecular_function	0.96956	1	1	12	0	1
GO:0016462	pyrophosphatase activity	molecular_function	0.96961	1	124	602	46	78
GO:0003684	damaged DNA binding	molecular_function	0.96982	1	8	60	3	5
GO:0003774	motor activity	molecular_function	0.97015	1	23	129	7	16
GO:0016986	obsolete transcription initiation factor activity	molecular_function	0.97045	1	4	39	2	2
GO:0005319	lipid transporter activity	molecular_function	0.97084	1	1	17	1	0
GO:0016840	carbon-nitrogen lyase activity	molecular_function	0.97158	1	4	43	4	0
GO:0016759	cellulose synthase activity	molecular_function	0.97164	1	10	71	0	10
GO:0016760	cellulose synthase (UDP-forming) activity	molecular_function	0.97164	1	10	71	0	10
GO:0030243	cellulose metabolic process	biological_process	0.97164	1	10	71	0	10
GO:0030244	cellulose biosynthetic process	biological_process	0.97164	1	10	71	0	10
GO:1901618	organic hydroxy compound transmembrane transporter activity	molecular_function	0.97195	1	1	17	1	0
GO:0030599	pectinesterase activity	molecular_function	0.97242	1	7	63	6	1
GO:0042545	cell wall modification	biological_process	0.97242	1	7	63	6	1
GO:0045229	external encapsulating structure organization	biological_process	0.97242	1	7	63	6	1
GO:0071555	cell wall organization	biological_process	0.97242	1	7	63	6	1
GO:0019058	viral life cycle	biological_process	0.97331	1	20	116	6	14
GO:0030089	phycobilisome	cellular_component	0.97377	1	1	14	1	0
GO:0004659	prenyltransferase activity	molecular_function	0.97481	1	2	24	2	0
GO:0034660	ncRNA metabolic process	biological_process	0.97653	1	29	189	13	16
GO:0008028	monocarboxylic acid transmembrane transporter activity	molecular_function	0.97719	1	1	18	1	0
GO:0016772	transferase activity, transferring phosphorus-containing groups	molecular_function	0.97801	1	450	2192	172	278
GO:0051276	chromosome organization	biological_process	0.97859	1	15	105	6	9
GO:0016868	intramolecular transferase activity, phosphotransferases	molecular_function	0.97923	1	1	18	0	1
GO:0004559	alpha-mannosidase activity	molecular_function	0.97933	1	1	14	0	1
GO:0015923	mannosidase activity	molecular_function	0.97933	1	1	14	0	1
GO:0006996	organelle organization	biological_process	0.98006	1	22	150	10	12
GO:0003918	DNA topoisomerase type II (double strand cut, ATP-hydrolyzing) activity	molecular_function	0.98039	1	1	17	1	0
GO:0016843	amine-lyase activity	molecular_function	0.98174	1	3	38	3	0
GO:0016844	strictosidine synthase activity	molecular_function	0.98174	1	3	38	3	0
GO:0015630	microtubule cytoskeleton	cellular_component	0.98209	1	14	90	2	12
GO:0008094	DNA-dependent ATPase activity	molecular_function	0.98238	1	11	83	5	6
GO:0052689	carboxylic ester hydrolase activity	molecular_function	0.98469	1	25	185	19	6
GO:0005875	microtubule associated complex	cellular_component	0.98706	1	12	80	2	10
GO:0006644	phospholipid metabolic process	biological_process	0.98785	1	5	54	3	2
GO:0006333	chromatin assembly or disassembly	biological_process	0.98838	1	5	46	1	4
GO:0008654	phospholipid biosynthetic process	biological_process	0.98902	1	3	38	2	1
GO:0000785	chromatin	cellular_component	0.98967	1	5	47	1	4
GO:0005694	chromosome	cellular_component	0.98967	1	5	47	1	4
GO:0140101	catalytic activity, acting on a tRNA	molecular_function	0.99009	1	24	167	10	14
GO:0006487	protein N-linked glycosylation	biological_process	0.99059	1	1	20	0	1
GO:0006418	tRNA aminoacylation for protein translation	biological_process	0.99121	1	17	125	4	13
GO:0043038	amino acid activation	biological_process	0.99121	1	17	125	4	13
GO:0043039	tRNA aminoacylation	biological_process	0.99121	1	17	125	4	13
GO:0005856	cytoskeleton	cellular_component	0.99137	1	24	151	7	17
GO:0006082	organic acid metabolic process	biological_process	0.99142	1	114	682	53	61
GO:0006334	nucleosome assembly	biological_process	0.99155	1	1	23	0	1
GO:0031497	chromatin assembly	biological_process	0.99155	1	1	23	0	1
GO:0034728	nucleosome organization	biological_process	0.99155	1	1	23	0	1
GO:0065004	protein-DNA complex assembly	biological_process	0.99155	1	1	23	0	1
GO:0071824	protein-DNA complex subunit organization	biological_process	0.99155	1	1	23	0	1
GO:0006325	chromatin organization	biological_process	0.992	1	6	56	2	4
GO:0019752	carboxylic acid metabolic process	biological_process	0.99217	1	113	678	52	61
GO:0016043	cellular component organization	biological_process	0.99241	1	37	254	21	16
GO:0043436	oxoacid metabolic process	biological_process	0.99253	1	113	679	52	61
GO:0008234	cysteine-type peptidase activity	molecular_function	0.9927	1	11	88	4	7
GO:0000786	nucleosome	cellular_component	0.99285	1	1	24	0	1
GO:0032993	protein-DNA complex	cellular_component	0.99285	1	1	24	0	1
GO:0044815	DNA packaging complex	cellular_component	0.99285	1	1	24	0	1
GO:0004812	aminoacyl-tRNA ligase activity	molecular_function	0.99338	1	17	127	4	13
GO:0016875	ligase activity, forming carbon-oxygen bonds	molecular_function	0.99338	1	17	127	4	13
GO:0004518	nuclease activity	molecular_function	0.99467	1	73	416	23	50
GO:0070011	peptidase activity, acting on L-amino acid peptides	molecular_function	0.99502	1	69	436	34	35
GO:0006520	cellular amino acid metabolic process	biological_process	0.9954	1	82	515	38	44
GO:0004197	cysteine-type endopeptidase activity	molecular_function	0.99547	1	9	78	2	7
GO:0043167	ion binding	molecular_function	0.99556	1	904	4321	350	554
GO:0003677	DNA binding	molecular_function	0.99566	1	404	2117	151	253
GO:0004064	arylesterase activity	molecular_function	0.99582	1	1	26	1	0
GO:0005543	phospholipid binding	molecular_function	0.9959	1	3	46	1	2
GO:0005544	calcium-dependent phospholipid binding	molecular_function	0.9959	1	3	46	1	2
GO:0003676	nucleic acid binding	molecular_function	0.99619	1	683	3489	290	393
GO:0006399	tRNA metabolic process	biological_process	0.99654	1	21	160	8	13
GO:0140096	catalytic activity, acting on a protein	molecular_function	0.99663	1	446	2283	167	279
GO:0016779	nucleotidyltransferase activity	molecular_function	0.99698	1	76	441	23	53
GO:1901360	organic cyclic compound metabolic process	biological_process	0.99755	1	687	3556	297	390
GO:0097367	carbohydrate derivative binding	molecular_function	0.99773	1	713	3364	254	459
GO:0006915	apoptotic process	biological_process	0.99777	1	156	737	40	116
GO:0012501	programmed cell death	biological_process	0.99777	1	156	737	40	116
GO:0006725	cellular aromatic compound metabolic process	biological_process	0.99793	1	679	3521	294	385
GO:0008219	cell death	biological_process	0.99803	1	160	761	44	116
GO:0016788	hydrolase activity, acting on ester bonds	molecular_function	0.99817	1	122	709	54	68
GO:0004175	endopeptidase activity	molecular_function	0.99823	1	27	194	9	18
GO:0036094	small molecule binding	molecular_function	0.99844	1	718	3399	250	468
GO:0004527	exonuclease activity	molecular_function	0.99851	1	15	133	4	11
GO:0046483	heterocycle metabolic process	biological_process	0.99854	1	671	3493	290	381
GO:0030554	adenyl nucleotide binding	molecular_function	0.99866	1	677	3196	228	449
GO:0032559	adenyl ribonucleotide binding	molecular_function	0.99866	1	677	3196	228	449
GO:0009765	photosynthesis, light harvesting	biological_process	0.99874	1	1	32	0	1
GO:0019684	photosynthesis, light reaction	biological_process	0.99874	1	1	32	0	1
GO:0005524	ATP binding	molecular_function	0.9988	1	675	3189	226	449
GO:0000166	nucleotide binding	molecular_function	0.99887	1	706	3347	245	461
GO:1901265	nucleoside phosphate binding	molecular_function	0.99887	1	706	3347	245	461
GO:0017076	purine nucleotide binding	molecular_function	0.99889	1	704	3340	245	459
GO:0032553	ribonucleotide binding	molecular_function	0.99889	1	704	3340	245	459
GO:0032555	purine ribonucleotide binding	molecular_function	0.99889	1	704	3340	245	459
GO:0005488	binding	molecular_function	0.9989	1	1510	7370	635	875
GO:0035639	purine ribonucleoside triphosphate binding	molecular_function	0.999	1	702	3333	243	459
GO:0043168	anion binding	molecular_function	0.99931	1	719	3436	251	468
GO:0006139	nucleobase-containing compound metabolic process	biological_process	0.99941	1	609	3208	264	345
GO:0140097	catalytic activity, acting on DNA	molecular_function	0.99951	1	95	549	24	71
GO:0090304	nucleic acid metabolic process	biological_process	0.99986	1	505	2695	203	302
GO:0008233	peptidase activity	molecular_function	0.99989	1	103	685	50	53
GO:0004650	polygalacturonase activity	molecular_function	0.99995	1	3	70	1	2
GO:0034061	DNA polymerase activity	molecular_function	0.99996	1	24	202	3	21
GO:1901363	heterocyclic compound binding	molecular_function	0.99999	1	1226	6094	477	749
GO:0097159	organic cyclic compound binding	molecular_function	0.99999	1	1226	6095	477	749
GO:0003964	RNA-directed DNA polymerase activity	molecular_function	1	1	17	180	0	17
GO:0006278	RNA-dependent DNA biosynthetic process	biological_process	1	1	17	180	0	17
GO:0071897	DNA biosynthetic process	biological_process	1	1	17	180	0	17
GO:0006259	DNA metabolic process	biological_process	1	1	181	1097	58	123
GO:0006310	DNA recombination	biological_process	1	1	29	281	9	20
GO:0045735	nutrient reservoir activity	molecular_function	1	1	7	147	5	2
GO:0003824	catalytic activity	molecular_function	1	1	1544	8041	711	833
GO:0016787	hydrolase activity	molecular_function	1	1	457	2634	216	241

## Sheet: Table S5
Table S5 SC vs. Org_GO_enrichment_All
GO_accession	Description	Term_type	Over_represented_pValue	Corrected_pValue	DEG_item	Bg_item
GO:0003735	structural constituent of ribosome	molecular_function	8.45e-25	1.04e-21	109	516
GO:0005840	ribosome	cellular_component	8.45e-25	1.04e-21	109	516
GO:0005198	structural molecule activity	molecular_function	1.76e-18	1.44e-15	121	713
GO:0043232	intracellular non-membrane-bounded organelle	cellular_component	1.78e-17	1.09e-14	120	709
GO:0043229	intracellular organelle	cellular_component	2.51e-16	1.23e-13	326	2821
GO:0043228	non-membrane-bounded organelle	cellular_component	4.07e-16	1.66e-13	121	747
GO:0043226	organelle	cellular_component	9.92e-16	3.48e-13	327	2860
GO:0006412	translation	biological_process	2.97e-14	9.13e-12	127	858
GO:0006518	peptide metabolic process	biological_process	4.78e-14	1.17e-11	127	863
GO:0043043	peptide biosynthetic process	biological_process	4.78e-14	1.17e-11	127	863
GO:0043604	amide biosynthetic process	biological_process	6.61e-14	1.48e-11	130	896
GO:0043603	cellular amide metabolic process	biological_process	2.67e-13	5.45e-11	130	913
GO:0005622	intracellular	cellular_component	3.39e-13	6.4e-11	389	3677
GO:0010467	gene expression	biological_process	8.36e-12	1.47e-09	269	2407
GO:0044271	cellular nitrogen compound biosynthetic process	biological_process	4.56e-08	7.46e-06	292	2889
GO:0110165	cellular anatomical entity	cellular_component	5.9e-08	8.57e-06	572	6246
GO:0005575	cellular_component	cellular_component	5.93e-08	8.57e-06	622	6865
GO:0034645	cellular macromolecule biosynthetic process	biological_process	9.58e-08	1.31e-05	293	2910
GO:0009059	macromolecule biosynthetic process	biological_process	1.06e-07	1.37e-05	293	2913
GO:1901566	organonitrogen compound biosynthetic process	biological_process	1.45e-07	1.78e-05	179	1646
GO:1901576	organic substance biosynthetic process	biological_process	4.98e-06	0.00058202	360	3823
GO:0003700	DNA-binding transcription factor activity	molecular_function	1.06e-05	0.0011845	82	669
GO:0044249	cellular biosynthetic process	biological_process	1.35e-05	0.0014382	346	3684
GO:0140110	transcription regulator activity	molecular_function	1.41e-05	0.0014394	85	704
GO:0044267	cellular protein metabolic process	biological_process	3.04e-05	0.0029891	267	2678
GO:0009058	biosynthetic process	biological_process	3.63e-05	0.0034274	387	4239
GO:0043227	membrane-bounded organelle	cellular_component	0.00032138	0.029221	212	2209
GO:0043231	intracellular membrane-bounded organelle	cellular_component	0.00051131	0.044831	208	2179
GO:0003953	NAD+ nucleosidase activity	molecular_function	0.0005594	0.047356	3	3
GO:0005739	mitochondrion	cellular_component	0.0008585	0.070254	34	258
GO:0005740	mitochondrial envelope	cellular_component	0.0011056	0.087558	26	186
GO:0034641	cellular nitrogen compound metabolic process	biological_process	0.0011712	0.089854	367	4141
GO:0044260	cellular macromolecule metabolic process	biological_process	0.001332	0.099093	467	5265
GO:0019866	organelle inner membrane	cellular_component	0.0021644	0.15628	19	128
GO:0031967	organelle envelope	cellular_component	0.0023179	0.16259	29	217
GO:0019538	protein metabolic process	biological_process	0.0026298	0.17934	302	3313
GO:0005743	mitochondrial inner membrane	cellular_component	0.0041678	0.27654	18	126
GO:0009987	cellular process	biological_process	0.0047768	0.30861	707	8383
GO:0003727	single-stranded RNA binding	molecular_function	0.0049587	0.31214	2	2
GO:0015969	guanosine tetraphosphate metabolic process	biological_process	0.005561	0.33298	3	5
GO:0034035	purine ribonucleoside bisphosphate metabolic process	biological_process	0.005561	0.33298	3	5
GO:0031975	envelope	cellular_component	0.00593	0.34404	36	299
GO:0044237	cellular metabolic process	biological_process	0.0060259	0.34404	578	6813
GO:0006355	regulation of transcription, DNA-templated	biological_process	0.0068977	0.3603	132	1382
GO:0051252	regulation of RNA metabolic process	biological_process	0.0068977	0.3603	132	1382
GO:1903506	regulation of nucleic acid-templated transcription	biological_process	0.0068977	0.3603	132	1382
GO:2001141	regulation of RNA biosynthetic process	biological_process	0.0068977	0.3603	132	1382
GO:0031090	organelle membrane	cellular_component	0.007572	0.37492	25	204
GO:0098796	membrane protein complex	cellular_component	0.0075764	0.37492	25	189
GO:0042887	amide transmembrane transporter activity	molecular_function	0.0076358	0.37492	15	100
GO:0019219	regulation of nucleobase-containing compound metabolic process	biological_process	0.0079438	0.38239	132	1388
GO:0010468	regulation of gene expression	biological_process	0.0087961	0.41456	132	1393
GO:0008020	G protein-coupled photoreceptor activity	molecular_function	0.0091186	0.41456	3	5
GO:0009881	photoreceptor activity	molecular_function	0.0091186	0.41456	3	5
GO:0032774	RNA biosynthetic process	biological_process	0.010169	0.44291	138	1473
GO:0051171	regulation of nitrogen compound metabolic process	biological_process	0.010376	0.44291	132	1400
GO:0080090	regulation of primary metabolic process	biological_process	0.011083	0.44291	132	1403
GO:0006106	fumarate metabolic process	biological_process	0.011531	0.44291	3	6
GO:0031966	mitochondrial membrane	cellular_component	0.011741	0.44291	21	169
GO:0005542	folic acid binding	molecular_function	0.011907	0.44291	3	7
GO:0008517	folic acid transmembrane transporter activity	molecular_function	0.011907	0.44291	3	7
GO:0008518	folate:anion antiporter activity	molecular_function	0.011907	0.44291	3	7
GO:0019842	vitamin binding	molecular_function	0.011907	0.44291	3	7
GO:0072341	modified amino acid binding	molecular_function	0.011907	0.44291	3	7
GO:0072349	modified amino acid transmembrane transporter activity	molecular_function	0.011907	0.44291	3	7
GO:0090482	vitamin transmembrane transporter activity	molecular_function	0.011907	0.44291	3	7
GO:0006351	transcription, DNA-templated	biological_process	0.012375	0.44676	137	1470
GO:0097659	nucleic acid-templated transcription	biological_process	0.012375	0.44676	137	1470
GO:0043170	macromolecule metabolic process	biological_process	0.012558	0.4468	511	5996
GO:0009521	photosystem	cellular_component	0.01337	0.46889	12	74
GO:1990904	ribonucleoprotein complex	cellular_component	0.016532	0.57165	16	111
GO:0005744	TIM23 mitochondrial import inner membrane translocase complex	cellular_component	0.0181	0.61454	4	15
GO:0009055	electron transfer activity	molecular_function	0.018274	0.61454	16	117
GO:0005634	nucleus	cellular_component	0.018551	0.61543	165	1825
GO:0015450	P-P-bond-hydrolysis-driven protein transmembrane transporter activity	molecular_function	0.019506	0.63172	10	64
GO:1901564	organonitrogen compound metabolic process	biological_process	0.019692	0.63172	367	4274
GO:0005665	RNA polymerase II, core complex	cellular_component	0.019814	0.63172	2	3
GO:0009889	regulation of biosynthetic process	biological_process	0.021019	0.63706	132	1429
GO:0010556	regulation of macromolecule biosynthetic process	biological_process	0.021019	0.63706	132	1429
GO:0031326	regulation of cellular biosynthetic process	biological_process	0.021019	0.63706	132	1429
GO:2000112	regulation of cellular macromolecule biosynthetic process	biological_process	0.021019	0.63706	132	1429
GO:0031323	regulation of cellular metabolic process	biological_process	0.024266	0.71775	132	1436
GO:0060255	regulation of macromolecule metabolic process	biological_process	0.024266	0.71775	132	1436
GO:0019222	regulation of metabolic process	biological_process	0.025696	0.75038	132	1439
GO:0008097	5S rRNA binding	molecular_function	0.02648	0.75038	2	4
GO:0019843	rRNA binding	molecular_function	0.02648	0.75038	2	4
GO:0098798	mitochondrial protein complex	cellular_component	0.02684	0.75038	6	32
GO:0005310	dicarboxylic acid transmembrane transporter activity	molecular_function	0.026897	0.75038	4	16
GO:0008312	7S RNA binding	molecular_function	0.027784	0.7563	2	4
GO:0005199	structural constituent of cell wall	molecular_function	0.027961	0.7563	3	10
GO:0006605	protein targeting	biological_process	0.028034	0.7563	14	97
GO:0022884	macromolecule transmembrane transporter activity	molecular_function	0.028863	0.77021	13	97
GO:0009523	photosystem II	cellular_component	0.030225	0.79786	8	47
GO:0005746	mitochondrial respirasome	cellular_component	0.031622	0.80857	3	10
GO:0070469	respirasome	cellular_component	0.031622	0.80857	3	10
GO:0071705	nitrogen compound transport	biological_process	0.031773	0.80857	52	514
GO:0098800	inner mitochondrial membrane protein complex	cellular_component	0.032168	0.80857	5	25
GO:0003887	DNA-directed DNA polymerase activity	molecular_function	0.032277	0.80857	5	22
GO:0004871	obsolete signal transducer activity	molecular_function	0.033774	0.82525	22	177
GO:0016799	hydrolase activity, hydrolyzing N-glycosyl compounds	molecular_function	0.033961	0.82525	3	10
GO:0008104	protein localization	biological_process	0.034791	0.82525	37	343
GO:0015031	protein transport	biological_process	0.034791	0.82525	37	343
GO:0045184	establishment of protein localization	biological_process	0.034791	0.82525	37	343
GO:0015301	anion:anion antiporter activity	molecular_function	0.035296	0.82525	3	10
GO:0140323	solute:anion antiporter activity	molecular_function	0.035296	0.82525	3	10
GO:0033218	amide binding	molecular_function	0.036113	0.83085	4	17
GO:0016070	RNA metabolic process	biological_process	0.036212	0.83085	154	1726
GO:0071702	organic substance transport	biological_process	0.03788	0.86106	58	589
GO:0016846	carbon-sulfur lyase activity	molecular_function	0.03907	0.8728	5	25
GO:0004984	olfactory receptor activity	molecular_function	0.039818	0.8728	2	4
GO:0005549	odorant binding	molecular_function	0.039818	0.8728	2	4
GO:0007608	sensory perception of smell	biological_process	0.039818	0.8728	2	4
GO:0005759	mitochondrial matrix	cellular_component	0.042076	0.90028	2	5
GO:0008320	protein transmembrane transporter activity	molecular_function	0.042611	0.90028	12	92
GO:0140318	protein transporter activity	molecular_function	0.042611	0.90028	12	92
GO:1904680	peptide transmembrane transporter activity	molecular_function	0.042611	0.90028	12	92
GO:0006122	mitochondrial electron transport, ubiquinol to cytochrome c	biological_process	0.04301	0.90028	2	5
GO:0015070	obsolete toxin activity	molecular_function	0.043272	0.90028	12	87
GO:0017004	cytochrome complex assembly	biological_process	0.044701	0.90543	4	19
GO:0006305	DNA alkylation	biological_process	0.045732	0.90543	6	32
GO:0006306	DNA methylation	biological_process	0.045732	0.90543	6	32
GO:0032259	methylation	biological_process	0.045732	0.90543	6	32
GO:0043414	macromolecule methylation	biological_process	0.045732	0.90543	6	32
GO:0044728	DNA methylation or demethylation	biological_process	0.045732	0.90543	6	32
GO:0005194	obsolete cell adhesion molecule activity	molecular_function	0.047685	0.93183	2	5
GO:0042278	purine nucleoside metabolic process	biological_process	0.048652	0.93183	3	11
GO:0046128	purine ribonucleoside metabolic process	biological_process	0.048652	0.93183	3	11
GO:1901068	guanosine-containing compound metabolic process	biological_process	0.048652	0.93183	3	11
GO:0006628	obsolete mitochondrial translocation	biological_process	0.048964	0.93183	3	12
GO:0050794	regulation of cellular process	biological_process	0.049347	0.9319	166	1887
GO:0005786	signal recognition particle, endoplasmic reticulum targeting	cellular_component	0.050723	0.93774	11	75
GO:0048500	signal recognition particle	cellular_component	0.050723	0.93774	11	75
GO:0050789	regulation of biological process	biological_process	0.051097	0.93774	174	1995
GO:0033036	macromolecule localization	biological_process	0.051184	0.93774	38	367
GO:0007606	sensory perception of chemical stimulus	biological_process	0.053113	0.96588	3	10
GO:0009579	thylakoid	cellular_component	0.054493	0.96764	13	100
GO:0005737	cytoplasm	cellular_component	0.054882	0.96764	77	839
GO:0034357	photosynthetic membrane	cellular_component	0.056151	0.96764	12	90
GO:0006073	cellular glucan metabolic process	biological_process	0.057502	0.96764	12	85
GO:0009250	glucan biosynthetic process	biological_process	0.057502	0.96764	12	85
GO:0044042	glucan metabolic process	biological_process	0.057502	0.96764	12	85
GO:0003950	NAD+ ADP-ribosyltransferase activity	molecular_function	0.058484	0.96764	4	18
GO:0009539	photosystem II reaction center	cellular_component	0.058614	0.96764	7	44
GO:0000148	1,3-beta-D-glucan synthase complex	cellular_component	0.059089	0.96764	3	9
GO:0003843	1,3-beta-D-glucan synthase activity	molecular_function	0.059089	0.96764	3	9
GO:0006074	(1->3)-beta-D-glucan metabolic process	biological_process	0.059089	0.96764	3	9
GO:0006075	(1->3)-beta-D-glucan biosynthetic process	biological_process	0.059089	0.96764	3	9
GO:0008121	ubiquinol-cytochrome-c reductase activity	molecular_function	0.059323	0.96764	4	20
GO:0016679	oxidoreductase activity, acting on diphenols and related substances as donors	molecular_function	0.059323	0.96764	4	20
GO:0016681	oxidoreductase activity, acting on diphenols and related substances as donors, cytochrome as acceptor	molecular_function	0.059323	0.96764	4	20
GO:0015980	energy derivation by oxidation of organic compounds	biological_process	0.059911	0.96764	12	94
GO:0045333	cellular respiration	biological_process	0.059911	0.96764	12	94
GO:0006471	protein ADP-ribosylation	biological_process	0.060817	0.97585	4	18
GO:0008271	secondary active sulfate transmembrane transporter activity	molecular_function	0.062971	0.97844	4	19
GO:0008272	sulfate transport	biological_process	0.062971	0.97844	4	19
GO:0015116	sulfate transmembrane transporter activity	molecular_function	0.062971	0.97844	4	19
GO:0072348	sulfur compound transport	biological_process	0.062971	0.97844	4	19
GO:1901682	sulfur compound transmembrane transporter activity	molecular_function	0.062971	0.97844	4	19
GO:0016286	small conductance calcium-activated potassium channel activity	molecular_function	0.063845	0.98579	2	5
GO:0004629	phospholipase C activity	molecular_function	0.065305	1	4	21
GO:0015833	peptide transport	biological_process	0.067103	1	42	420
GO:0042886	amide transport	biological_process	0.068927	1	42	421
GO:0030058	amine dehydrogenase activity	molecular_function	0.069643	1	1	1
GO:0004592	pantoate-beta-alanine ligase activity	molecular_function	0.069705	1	1	1
GO:0008224	obsolete Gram-positive antibacterial peptide activity	molecular_function	0.071089	1	1	1
GO:0002790	peptide secretion	biological_process	0.071848	1	8	56
GO:0009306	protein secretion	biological_process	0.071848	1	8	56
GO:0035592	establishment of protein localization to extracellular region	biological_process	0.071848	1	8	56
GO:0071692	protein localization to extracellular region	biological_process	0.071848	1	8	56
GO:0004568	chitinase activity	molecular_function	0.072146	1	4	23
GO:0006032	chitin catabolic process	biological_process	0.072146	1	4	23
GO:0046348	amino sugar catabolic process	biological_process	0.072146	1	4	23
GO:1901072	glucosamine-containing compound catabolic process	biological_process	0.072146	1	4	23
GO:0004474	malate synthase activity	molecular_function	0.072543	1	1	1
GO:0006097	glyoxylate cycle	biological_process	0.072543	1	1	1
GO:0046487	glyoxylate metabolic process	biological_process	0.072543	1	1	1
GO:0005783	endoplasmic reticulum	cellular_component	0.072922	1	7	46
GO:0044764	multi-organism cellular process	biological_process	0.073239	1	3	13
GO:0032940	secretion by cell	biological_process	0.073745	1	10	74
GO:0046903	secretion	biological_process	0.073745	1	10	74
GO:0140352	export from cell	biological_process	0.073745	1	10	74
GO:0044085	cellular component biogenesis	biological_process	0.076261	1	12	102
GO:0032991	protein-containing complex	cellular_component	0.076495	1	81	872
GO:0016307	phosphatidylinositol phosphate kinase activity	molecular_function	0.077668	1	3	11
GO:0016308	1-phosphatidylinositol-4-phosphate 5-kinase activity	molecular_function	0.077668	1	3	11
GO:0065007	biological regulation	biological_process	0.079081	1	176	2048
GO:0071944	cell periphery	cellular_component	0.080977	1	16	139
GO:0006807	nitrogen compound metabolic process	biological_process	0.084955	1	553	6760
GO:0071554	cell wall organization or biogenesis	biological_process	0.08626	1	16	147
GO:0008080	N-acetyltransferase activity	molecular_function	0.093029	1	7	53
GO:0016151	nickel cation binding	molecular_function	0.093146	1	7	52
GO:0008509	anion transmembrane transporter activity	molecular_function	0.093938	1	13	109
GO:0008061	chitin binding	molecular_function	0.094677	1	4	25
GO:0071704	organic substance metabolic process	biological_process	0.095118	1	632	7795
GO:0004014	adenosylmethionine decarboxylase activity	molecular_function	0.095874	1	2	7
GO:0006595	polyamine metabolic process	biological_process	0.095874	1	2	7
GO:0006596	polyamine biosynthetic process	biological_process	0.095874	1	2	7
GO:0006597	spermine biosynthetic process	biological_process	0.095874	1	2	7
GO:0008215	spermine metabolic process	biological_process	0.095874	1	2	7
GO:0008216	spermidine metabolic process	biological_process	0.095874	1	2	7
GO:0008295	spermidine biosynthetic process	biological_process	0.095874	1	2	7
GO:0016998	cell wall macromolecule catabolic process	biological_process	0.096236	1	7	53
GO:0015103	inorganic anion transmembrane transporter activity	molecular_function	0.10117	1	8	57
GO:0008697	4-deoxy-L-threo-5-hexosulose-uronate ketol-isomerase activity	molecular_function	0.10188	1	1	1
GO:0010393	galacturonan metabolic process	biological_process	0.10188	1	1	1
GO:0045488	pectin metabolic process	biological_process	0.10188	1	1	1
GO:0045490	pectin catabolic process	biological_process	0.10188	1	1	1
GO:0004129	cytochrome-c oxidase activity	molecular_function	0.10324	1	11	92
GO:0015002	heme-copper terminal oxidase activity	molecular_function	0.10324	1	11	92
GO:0016675	oxidoreductase activity, acting on a heme group of donors	molecular_function	0.10324	1	11	92
GO:0016676	oxidoreductase activity, acting on a heme group of donors, oxygen as acceptor	molecular_function	0.10324	1	11	92
GO:0008170	N-methyltransferase activity	molecular_function	0.10354	1	7	55
GO:1990234	transferase complex	cellular_component	0.10359	1	13	113
GO:0000155	phosphorelay sensor kinase activity	molecular_function	0.10384	1	4	20
GO:0140299	small molecule sensor activity	molecular_function	0.10384	1	4	20
GO:0006026	aminoglycan catabolic process	biological_process	0.10666	1	4	26
GO:0006886	intracellular protein transport	biological_process	0.10833	1	25	240
GO:0034613	cellular protein localization	biological_process	0.10833	1	25	240
GO:0070727	cellular macromolecule localization	biological_process	0.10833	1	25	240
GO:0044036	cell wall macromolecule metabolic process	biological_process	0.10951	1	8	64
GO:0006510	obsolete ATP-dependent proteolysis	biological_process	0.11084	1	2	7
GO:0005515	protein binding	molecular_function	0.11117	1	34	342
GO:0003008	system process	biological_process	0.11124	1	3	14
GO:0007600	sensory perception	biological_process	0.11124	1	3	14
GO:0050877	nervous system process	biological_process	0.11124	1	3	14
GO:0016298	lipase activity	molecular_function	0.11233	1	12	110
GO:0005681	spliceosomal complex	cellular_component	0.11305	1	2	8
GO:0004478	methionine adenosyltransferase activity	molecular_function	0.1154	1	2	8
GO:0006030	chitin metabolic process	biological_process	0.11769	1	4	27
GO:1901071	glucosamine-containing compound metabolic process	biological_process	0.11769	1	4	27
GO:0004620	phospholipase activity	molecular_function	0.11916	1	4	26
GO:0008643	carbohydrate transport	biological_process	0.12063	1	5	33
GO:0009294	DNA mediated transformation	biological_process	0.13444	1	1	2
GO:0015232	heme transmembrane transporter activity	molecular_function	0.13472	1	1	2
GO:0015886	heme transport	biological_process	0.13472	1	1	2
GO:1901678	iron coordination entity transport	biological_process	0.13472	1	1	2
GO:0070566	adenylyltransferase activity	molecular_function	0.13548	1	3	15
GO:0016867	intramolecular transferase activity, transferring acyl groups	molecular_function	0.13552	1	1	2
GO:0016993	precorrin-8X methylmutase activity	molecular_function	0.13552	1	1	2
GO:0000154	rRNA modification	biological_process	0.13869	1	3	18
GO:0000179	rRNA (adenine-N6,N6-)-dimethyltransferase activity	molecular_function	0.13869	1	3	18
GO:0008649	rRNA methyltransferase activity	molecular_function	0.13869	1	3	18
GO:0016433	rRNA (adenine) methyltransferase activity	molecular_function	0.13869	1	3	18
GO:0140102	catalytic activity, acting on a rRNA	molecular_function	0.13869	1	3	18
GO:0006119	oxidative phosphorylation	biological_process	0.13957	1	6	46
GO:0022900	electron transport chain	biological_process	0.13957	1	6	46
GO:0022904	respiratory electron transport chain	biological_process	0.13957	1	6	46
GO:0042773	ATP synthesis coupled electron transport	biological_process	0.13957	1	6	46
GO:0042775	mitochondrial ATP synthesis coupled electron transport	biological_process	0.13957	1	6	46
GO:0031406	carboxylic acid binding	molecular_function	0.14003	1	7	57
GO:0043177	organic acid binding	molecular_function	0.14003	1	7	57
GO:0016410	N-acyltransferase activity	molecular_function	0.14026	1	7	59
GO:0004779	sulfate adenylyltransferase activity	molecular_function	0.14676	1	1	2
GO:0004781	sulfate adenylyltransferase (ATP) activity	molecular_function	0.14676	1	1	2
GO:0051273	beta-glucan metabolic process	biological_process	0.1469	1	10	80
GO:0051274	beta-glucan biosynthetic process	biological_process	0.1469	1	10	80
GO:0003937	IMP cyclohydrolase activity	molecular_function	0.14716	1	1	2
GO:0004643	phosphoribosylaminoimidazolecarboxamide formyltransferase activity	molecular_function	0.14716	1	1	2
GO:0005125	cytokine activity	molecular_function	0.14784	1	3	18
GO:0046907	intracellular transport	biological_process	0.1495	1	25	250
GO:0016407	acetyltransferase activity	molecular_function	0.15268	1	7	60
GO:0051641	cellular localization	biological_process	0.1535	1	25	251
GO:0051649	establishment of localization in cell	biological_process	0.1535	1	25	251
GO:0009432	SOS response	biological_process	0.15447	1	1	2
GO:0006364	rRNA processing	biological_process	0.15463	1	4	29
GO:0016072	rRNA metabolic process	biological_process	0.15463	1	4	29
GO:0022613	ribonucleoprotein complex biogenesis	biological_process	0.15463	1	4	29
GO:0042254	ribosome biogenesis	biological_process	0.15463	1	4	29
GO:0009235	cobalamin metabolic process	biological_process	0.15566	1	6	47
GO:0009236	cobalamin biosynthetic process	biological_process	0.15566	1	6	47
GO:0006040	amino sugar metabolic process	biological_process	0.15686	1	4	30
GO:0004194	obsolete pepsin A activity	molecular_function	0.15697	1	8	73
GO:0055114	oxidation-reduction process	biological_process	0.15722	1	16	160
GO:0009119	ribonucleoside metabolic process	biological_process	0.15744	1	3	18
GO:0015698	inorganic anion transport	biological_process	0.15759	1	7	53
GO:0012505	endomembrane system	cellular_component	0.15811	1	12	103
GO:0006743	ubiquinone metabolic process	biological_process	0.1587	1	2	9
GO:0006744	ubiquinone biosynthetic process	biological_process	0.1587	1	2	9
GO:0042180	cellular ketone metabolic process	biological_process	0.1587	1	2	9
GO:0042181	ketone biosynthetic process	biological_process	0.1587	1	2	9
GO:1901661	quinone metabolic process	biological_process	0.1587	1	2	9
GO:1901663	quinone biosynthetic process	biological_process	0.1587	1	2	9
GO:0004171	obsolete deoxyhypusine synthase activity	molecular_function	0.15921	1	1	2
GO:0008612	peptidyl-lysine modification to peptidyl-hypusine	biological_process	0.15921	1	1	2
GO:0008931	obsolete murein DD-endopeptidase activity	molecular_function	0.16071	1	1	2
GO:0004176	ATP-dependent peptidase activity	molecular_function	0.1624	1	2	9
GO:0005886	plasma membrane	cellular_component	0.16262	1	5	34
GO:0033865	nucleoside bisphosphate metabolic process	biological_process	0.16291	1	3	18
GO:0033875	ribonucleoside bisphosphate metabolic process	biological_process	0.16291	1	3	18
GO:0034032	purine nucleoside bisphosphate metabolic process	biological_process	0.16291	1	3	18
GO:0006450	regulation of translational fidelity	biological_process	0.16362	1	1	2
GO:0009522	photosystem I	cellular_component	0.16442	1	4	27
GO:0044238	primary metabolic process	biological_process	0.16479	1	598	7427
GO:0004719	protein-L-isoaspartate (D-aspartate) O-methyltransferase activity	molecular_function	0.1649	1	5	40
GO:0008276	protein methyltransferase activity	molecular_function	0.1649	1	5	40
GO:0010340	carboxyl-O-methyltransferase activity	molecular_function	0.1649	1	5	40
GO:0051998	protein carboxyl O-methyltransferase activity	molecular_function	0.1649	1	5	40
GO:0008194	UDP-glycosyltransferase activity	molecular_function	0.1653	1	16	148
GO:0033692	cellular polysaccharide biosynthetic process	biological_process	0.16645	1	18	178
GO:0044264	cellular polysaccharide metabolic process	biological_process	0.16645	1	18	178
GO:0005673	transcription factor TFIIE complex	cellular_component	0.16749	1	2	10
GO:0051704	multi-organism process	biological_process	0.16977	1	4	28
GO:0008248	obsolete pre-mRNA splicing factor activity	molecular_function	0.1716	1	4	30
GO:0008173	RNA methyltransferase activity	molecular_function	0.17174	1	5	40
GO:0004673	protein histidine kinase activity	molecular_function	0.1733	1	4	25
GO:0016775	phosphotransferase activity, nitrogenous group as acceptor	molecular_function	0.1733	1	4	25
GO:0008907	integrase activity	molecular_function	0.17386	1	3	18
GO:0022857	transmembrane transporter activity	molecular_function	0.17465	1	87	986
GO:0004040	amidase activity	molecular_function	0.17564	1	3	19
GO:0008553	proton-exporting ATPase activity, phosphorylative mechanism	molecular_function	0.17619	1	6	45
GO:0016051	carbohydrate biosynthetic process	biological_process	0.17849	1	26	273
GO:0004435	phosphatidylinositol phospholipase C activity	molecular_function	0.18061	1	2	10
GO:0022607	cellular component assembly	biological_process	0.1812	1	5	42
GO:0034622	cellular protein-containing complex assembly	biological_process	0.1812	1	5	42
GO:0065003	protein-containing complex assembly	biological_process	0.1812	1	5	42
GO:0040011	locomotion	biological_process	0.18428	1	8	73
GO:0000271	polysaccharide biosynthetic process	biological_process	0.18512	1	18	181
GO:0015074	DNA integration	biological_process	0.18748	1	3	18
GO:0008171	O-methyltransferase activity	molecular_function	0.18974	1	10	102
GO:0009401	phosphoenolpyruvate-dependent sugar phosphotransferase system	biological_process	0.19277	1	4	28
GO:0030117	membrane coat	cellular_component	0.1933	1	3	21
GO:0030118	clathrin coat	cellular_component	0.1933	1	3	21
GO:0030120	vesicle coat	cellular_component	0.1933	1	3	21
GO:0030125	clathrin vesicle coat	cellular_component	0.1933	1	3	21
GO:0030135	coated vesicle	cellular_component	0.1933	1	3	21
GO:0030136	clathrin-coated vesicle	cellular_component	0.1933	1	3	21
GO:0030659	cytoplasmic vesicle membrane	cellular_component	0.1933	1	3	21
GO:0030662	coated vesicle membrane	cellular_component	0.1933	1	3	21
GO:0030665	clathrin-coated vesicle membrane	cellular_component	0.1933	1	3	21
GO:0048475	coated membrane	cellular_component	0.1933	1	3	21
GO:0009279	cell outer membrane	cellular_component	0.19334	1	3	20
GO:0015939	pantothenate metabolic process	biological_process	0.19537	1	1	3
GO:0015940	pantothenate biosynthetic process	biological_process	0.19537	1	1	3
GO:0009309	amine biosynthetic process	biological_process	0.19567	1	2	11
GO:0042401	cellular biogenic amine biosynthetic process	biological_process	0.19567	1	2	11
GO:0017028	obsolete protein stabilization activity	molecular_function	0.19574	1	1	3
GO:0006269	DNA replication, synthesis of RNA primer	biological_process	0.19577	1	1	3
GO:0008191	metalloendopeptidase inhibitor activity	molecular_function	0.19657	1	2	10
GO:0005227	calcium activated cation channel activity	molecular_function	0.19686	1	2	10
GO:0015269	calcium-activated potassium channel activity	molecular_function	0.19686	1	2	10
GO:0022839	ion gated channel activity	molecular_function	0.19686	1	2	10
GO:0004047	aminomethyltransferase activity	molecular_function	0.1971	1	1	3
GO:0019238	cyclohydrolase activity	molecular_function	0.19754	1	3	19
GO:0015288	porin activity	molecular_function	0.19757	1	1	3
GO:0022829	wide pore channel activity	molecular_function	0.19757	1	1	3
GO:0006081	cellular aldehyde metabolic process	biological_process	0.19852	1	1	3
GO:0052689	carboxylic ester hydrolase activity	molecular_function	0.19859	1	17	185
GO:0031974	membrane-enclosed lumen	cellular_component	0.20029	1	7	65
GO:0043233	organelle lumen	cellular_component	0.20029	1	7	65
GO:0070013	intracellular organelle lumen	cellular_component	0.20029	1	7	65
GO:0008146	sulfotransferase activity	molecular_function	0.20454	1	4	32
GO:0004560	alpha-L-fucosidase activity	molecular_function	0.20564	1	1	3
GO:0015928	fucosidase activity	molecular_function	0.20564	1	1	3
GO:0006099	tricarboxylic acid cycle	biological_process	0.20628	1	3	19
GO:0009060	aerobic respiration	biological_process	0.20628	1	3	19
GO:0006865	amino acid transport	biological_process	0.20712	1	9	89
GO:0030312	external encapsulating structure	cellular_component	0.20726	1	9	88
GO:0004806	triglyceride lipase activity	molecular_function	0.20851	1	8	77
GO:0004746	riboflavin synthase activity	molecular_function	0.20964	1	1	3
GO:0009349	riboflavin synthase complex	cellular_component	0.20964	1	1	3
GO:0003913	DNA photolyase activity	molecular_function	0.21138	1	2	11
GO:0031410	cytoplasmic vesicle	cellular_component	0.21174	1	3	22
GO:0097708	intracellular vesicle	cellular_component	0.21174	1	3	22
GO:0008081	phosphoric diester hydrolase activity	molecular_function	0.21314	1	4	32
GO:0004930	G protein-coupled receptor activity	molecular_function	0.21463	1	4	28
GO:0008940	nitrate reductase activity	molecular_function	0.21664	1	1	3
GO:0009325	nitrate reductase complex	cellular_component	0.21664	1	1	3
GO:0034654	nucleobase-containing compound biosynthetic process	biological_process	0.2189	1	145	1751
GO:0017080	sodium channel regulator activity	molecular_function	0.2212	1	1	3
GO:0019871	sodium channel inhibitor activity	molecular_function	0.2212	1	1	3
GO:0019064	fusion of virus membrane with host plasma membrane	biological_process	0.22272	1	1	3
GO:0039663	membrane fusion involved in viral entry into host cell	biological_process	0.22272	1	1	3
GO:0044409	entry into host	biological_process	0.22272	1	1	3
GO:0044800	multi-organism membrane fusion	biological_process	0.22272	1	1	3
GO:0044803	multi-organism membrane organization	biological_process	0.22272	1	1	3
GO:0046718	viral entry into host cell	biological_process	0.22272	1	1	3
GO:0061024	membrane organization	biological_process	0.22272	1	1	3
GO:0061025	membrane fusion	biological_process	0.22272	1	1	3
GO:0016566	obsolete specific transcriptional repressor activity	molecular_function	0.22285	1	1	3
GO:0006820	anion transport	biological_process	0.22323	1	19	202
GO:0005976	polysaccharide metabolic process	biological_process	0.22388	1	20	212
GO:0003674	molecular_function	molecular_function	0.2249	1	1089	13880
GO:0018822	nitrile hydratase activity	molecular_function	0.22714	1	1	3
GO:0007059	chromosome segregation	biological_process	0.23162	1	15	134
GO:0007049	cell cycle	biological_process	0.23193	1	11	104
GO:0009314	response to radiation	biological_process	0.23295	1	5	41
GO:0009416	response to light stimulus	biological_process	0.23295	1	5	41
GO:0006022	aminoglycan metabolic process	biological_process	0.23456	1	6	57
GO:1901136	carbohydrate derivative catabolic process	biological_process	0.23963	1	4	35
GO:0003933	GTP cyclohydrolase activity	molecular_function	0.2397	1	2	11
GO:0006371	obsolete mRNA splicing	biological_process	0.24197	1	5	44
GO:0004107	chorismate synthase activity	molecular_function	0.24584	1	1	3
GO:0008107	galactoside 2-alpha-L-fucosyltransferase activity	molecular_function	0.24595	1	3	22
GO:0031127	alpha-(1,2)-fucosyltransferase activity	molecular_function	0.24595	1	3	22
GO:0004720	protein-lysine 6-oxidase activity	molecular_function	0.24931	1	1	3
GO:0003872	6-phosphofructokinase activity	molecular_function	0.24947	1	2	13
GO:0005945	6-phosphofructokinase complex	cellular_component	0.24947	1	2	13
GO:0008443	phosphofructokinase activity	molecular_function	0.24947	1	2	13
GO:0015318	inorganic molecular entity transmembrane transporter activity	molecular_function	0.25019	1	62	705
GO:0098797	plasma membrane protein complex	cellular_component	0.25075	1	4	30
GO:0019438	aromatic compound biosynthetic process	biological_process	0.25094	1	169	2071
GO:0009877	nodulation	biological_process	0.25225	1	1	4
GO:0008375	acetylglucosaminyltransferase activity	molecular_function	0.25371	1	5	45
GO:0004765	shikimate kinase activity	molecular_function	0.25517	1	2	12
GO:0006276	plasmid maintenance	biological_process	0.25631	1	1	4
GO:0009451	RNA modification	biological_process	0.25883	1	3	24
GO:0004109	coproporphyrinogen oxidase activity	molecular_function	0.25907	1	1	4
GO:0009221	pyrimidine deoxyribonucleotide biosynthetic process	biological_process	0.26058	1	4	31
GO:0009263	deoxyribonucleotide biosynthetic process	biological_process	0.26058	1	4	31
GO:0009265	2-deoxyribonucleotide biosynthetic process	biological_process	0.26058	1	4	31
GO:0046385	deoxyribose phosphate biosynthetic process	biological_process	0.26058	1	4	31
GO:0005507	copper ion binding	molecular_function	0.27033	1	20	231
GO:0003855	3-dehydroquinate dehydratase activity	molecular_function	0.27059	1	1	4
GO:0012506	vesicle membrane	cellular_component	0.27466	1	3	25
GO:0009405	pathogenesis	biological_process	0.27776	1	7	68
GO:0000049	tRNA binding	molecular_function	0.28657	1	1	4
GO:0005185	neurohypophyseal hormone activity	molecular_function	0.28777	1	1	4
GO:0018205	peptidyl-lysine modification	biological_process	0.28943	1	1	4
GO:0051604	protein maturation	biological_process	0.28943	1	1	4
GO:0032501	multicellular organismal process	biological_process	0.29091	1	11	113
GO:0003707	steroid hormone receptor activity	molecular_function	0.29155	1	2	13
GO:0031982	vesicle	cellular_component	0.29415	1	3	26
GO:0046912	transferase activity, transferring acyl groups, acyl groups converted into alkyl on transfer	molecular_function	0.30055	1	2	14
GO:0008378	galactosyltransferase activity	molecular_function	0.30114	1	3	25
GO:0007596	blood coagulation	biological_process	0.30319	1	1	4
GO:0007599	hemostasis	biological_process	0.30319	1	1	4
GO:0042060	wound healing	biological_process	0.30319	1	1	4
GO:0050817	coagulation	biological_process	0.30319	1	1	4
GO:0050878	regulation of body fluid levels	biological_process	0.30319	1	1	4
GO:0019829	ATPase-coupled cation transmembrane transporter activity	molecular_function	0.30355	1	6	54
GO:0003782	obsolete F-actin capping activity	molecular_function	0.30419	1	1	5
GO:0008290	F-actin capping protein complex	cellular_component	0.30419	1	1	5
GO:0030029	actin filament-based process	biological_process	0.30419	1	1	5
GO:0030036	actin cytoskeleton organization	biological_process	0.30419	1	1	5
GO:0035251	UDP-glucosyltransferase activity	molecular_function	0.30475	1	10	95
GO:0046527	glucosyltransferase activity	molecular_function	0.30475	1	10	95
GO:0015159	polysaccharide transmembrane transporter activity	molecular_function	0.30647	1	1	5
GO:0015774	polysaccharide transport	biological_process	0.30647	1	1	5
GO:0033037	polysaccharide localization	biological_process	0.30647	1	1	5
GO:0008067	obsolete metabotropic glutamate, GABA-B-like receptor activity	molecular_function	0.30656	1	1	5
GO:0016247	channel regulator activity	molecular_function	0.30797	1	3	25
GO:0099106	ion channel regulator activity	molecular_function	0.30797	1	3	25
GO:0015945	methanol metabolic process	biological_process	0.31129	1	1	4
GO:0015946	methanol oxidation	biological_process	0.31129	1	1	4
GO:0034308	primary alcohol metabolic process	biological_process	0.31129	1	1	4
GO:0005905	clathrin-coated pit	cellular_component	0.31207	1	1	4
GO:0098590	plasma membrane region	cellular_component	0.31207	1	1	4
GO:1901362	organic cyclic compound biosynthetic process	biological_process	0.3126	1	184	2297
GO:0004045	aminoacyl-tRNA hydrolase activity	molecular_function	0.31435	1	1	5
GO:0018130	heterocycle biosynthetic process	biological_process	0.31462	1	171	2120
GO:0016814	hydrolase activity, acting on carbon-nitrogen (but not peptide) bonds, in cyclic amidines	molecular_function	0.31486	1	3	25
GO:0030599	pectinesterase activity	molecular_function	0.31793	1	6	63
GO:0042545	cell wall modification	biological_process	0.31793	1	6	63
GO:0045229	external encapsulating structure organization	biological_process	0.31793	1	6	63
GO:0071555	cell wall organization	biological_process	0.31793	1	6	63
GO:0004652	polynucleotide adenylyltransferase activity	molecular_function	0.32117	1	2	13
GO:0015078	proton transmembrane transporter activity	molecular_function	0.32182	1	18	195
GO:0017072	obsolete tubulin-specific chaperone activity	molecular_function	0.3227	1	1	5
GO:0016886	ligase activity, forming phosphoric ester bonds	molecular_function	0.32345	1	3	26
GO:0008200	ion channel inhibitor activity	molecular_function	0.32432	1	2	15
GO:0016248	channel inhibitor activity	molecular_function	0.32432	1	2	15
GO:0000747	conjugation with cellular fusion	biological_process	0.32536	1	1	5
GO:0140253	cell-cell fusion	biological_process	0.32536	1	1	5
GO:0009219	pyrimidine deoxyribonucleotide metabolic process	biological_process	0.32562	1	4	35
GO:0009262	deoxyribonucleotide metabolic process	biological_process	0.32562	1	4	35
GO:0009394	2-deoxyribonucleotide metabolic process	biological_process	0.32562	1	4	35
GO:0019692	deoxyribose phosphate metabolic process	biological_process	0.32562	1	4	35
GO:0015979	photosynthesis	biological_process	0.32563	1	19	209
GO:0008417	fucosyltransferase activity	molecular_function	0.32619	1	3	26
GO:0005732	small nucleolar ribonucleoprotein complex	cellular_component	0.32757	1	3	28
GO:0004789	thiamine-phosphate diphosphorylase activity	molecular_function	0.32761	1	1	5
GO:0009292	genetic transfer	biological_process	0.32896	1	1	5
GO:0004693	cyclin-dependent protein serine/threonine kinase activity	molecular_function	0.32987	1	1	5
GO:0097472	cyclin-dependent protein kinase activity	molecular_function	0.32987	1	1	5
GO:0000156	phosphorelay response regulator activity	molecular_function	0.33172	1	6	58
GO:0006935	chemotaxis	biological_process	0.33267	1	5	51
GO:0042330	taxis	biological_process	0.33267	1	5	51
GO:0033014	tetrapyrrole biosynthetic process	biological_process	0.33617	1	18	198
GO:0015018	galactosylgalactosylxylosylprotein 3-beta-glucuronosyltransferase activity	molecular_function	0.33718	1	1	5
GO:0015020	glucuronosyltransferase activity	molecular_function	0.33718	1	1	5
GO:0046914	transition metal ion binding	molecular_function	0.33751	1	48	594
GO:0016782	transferase activity, transferring sulfur-containing groups	molecular_function	0.33974	1	4	40
GO:0008152	metabolic process	biological_process	0.34071	1	716	9114
GO:0098805	whole membrane	cellular_component	0.34099	1	6	64
GO:0019867	outer membrane	cellular_component	0.34116	1	6	63
GO:0007586	digestion	biological_process	0.3429	1	1	5
GO:0003779	actin binding	molecular_function	0.34483	1	7	72
GO:0022804	active transmembrane transporter activity	molecular_function	0.34499	1	34	390
GO:0034637	cellular carbohydrate biosynthetic process	biological_process	0.34781	1	18	203
GO:0005509	calcium ion binding	molecular_function	0.34912	1	21	254
GO:0016884	carbon-nitrogen ligase activity, with glutamine as amido-N-donor	molecular_function	0.3492	1	4	39
GO:0033013	tetrapyrrole metabolic process	biological_process	0.34985	1	18	200
GO:0004798	thymidylate kinase activity	molecular_function	0.35133	1	3	25
GO:0006233	dTDP biosynthetic process	biological_process	0.35133	1	3	25
GO:0006235	dTTP biosynthetic process	biological_process	0.35133	1	3	25
GO:0009133	nucleoside diphosphate biosynthetic process	biological_process	0.35133	1	3	25
GO:0009138	pyrimidine nucleoside diphosphate metabolic process	biological_process	0.35133	1	3	25
GO:0009139	pyrimidine nucleoside diphosphate biosynthetic process	biological_process	0.35133	1	3	25
GO:0009189	deoxyribonucleoside diphosphate biosynthetic process	biological_process	0.35133	1	3	25
GO:0009196	pyrimidine deoxyribonucleoside diphosphate metabolic process	biological_process	0.35133	1	3	25
GO:0009197	pyrimidine deoxyribonucleoside diphosphate biosynthetic process	biological_process	0.35133	1	3	25
GO:0009202	deoxyribonucleoside triphosphate biosynthetic process	biological_process	0.35133	1	3	25
GO:0009212	pyrimidine deoxyribonucleoside triphosphate biosynthetic process	biological_process	0.35133	1	3	25
GO:0046072	dTDP metabolic process	biological_process	0.35133	1	3	25
GO:0046075	dTTP metabolic process	biological_process	0.35133	1	3	25
GO:0004127	cytidylate kinase activity	molecular_function	0.35155	1	4	37
GO:0005253	anion channel activity	molecular_function	0.35236	1	3	25
GO:0008308	voltage-gated anion channel activity	molecular_function	0.35236	1	3	25
GO:0015448	obsolete type III protein (virulence-related) secretor activity	molecular_function	0.35294	1	1	5
GO:0007517	muscle organ development	biological_process	0.35691	1	1	5
GO:0048513	animal organ development	biological_process	0.35691	1	1	5
GO:0048731	system development	biological_process	0.35691	1	1	5
GO:0061061	muscle structure development	biological_process	0.35691	1	1	5
GO:0016763	transferase activity, transferring pentosyl groups	molecular_function	0.35776	1	4	38
GO:0045158	electron transporter, transferring electrons within cytochrome b6/f complex of photosystem II activity	molecular_function	0.35824	1	1	6
GO:0043933	protein-containing complex subunit organization	biological_process	0.36137	1	5	55
GO:0001664	G protein-coupled receptor binding	molecular_function	0.36189	1	1	6
GO:0008009	chemokine activity	molecular_function	0.36189	1	1	6
GO:0042379	chemokine receptor binding	molecular_function	0.36189	1	1	6
GO:0015291	secondary active transmembrane transporter activity	molecular_function	0.3619	1	17	194
GO:0008484	sulfuric ester hydrolase activity	molecular_function	0.36331	1	1	5
GO:0003911	DNA ligase (NAD+) activity	molecular_function	0.36427	1	1	6
GO:0005956	protein kinase CK2 complex	cellular_component	0.36834	1	1	6
GO:0008605	obsolete protein kinase CK2 regulator activity	molecular_function	0.36834	1	1	6
GO:0015711	organic anion transport	biological_process	0.3734	1	10	116
GO:0015849	organic acid transport	biological_process	0.3734	1	10	116
GO:0046942	carboxylic acid transport	biological_process	0.3734	1	10	116
GO:0009061	anaerobic respiration	biological_process	0.3746	1	3	29
GO:0015948	methanogenesis	biological_process	0.3746	1	3	29
GO:0015975	energy derivation by oxidation of reduced inorganic compounds	biological_process	0.3746	1	3	29
GO:0043447	alkane biosynthetic process	biological_process	0.3746	1	3	29
GO:0050145	nucleoside monophosphate kinase activity	molecular_function	0.37578	1	6	60
GO:0008535	respiratory chain complex IV assembly	biological_process	0.37627	1	1	6
GO:0030545	receptor regulator activity	molecular_function	0.37782	1	8	85
GO:0030546	signaling receptor activator activity	molecular_function	0.37782	1	8	85
GO:0048018	receptor ligand activity	molecular_function	0.37782	1	8	85
GO:0003963	RNA-3-phosphate cyclase activity	molecular_function	0.378	1	1	6
GO:0008168	methyltransferase activity	molecular_function	0.3818	1	20	248
GO:0003952	NAD+ synthase (glutamine-hydrolyzing) activity	molecular_function	0.38187	1	1	6
GO:0016759	cellulose synthase activity	molecular_function	0.38208	1	7	71
GO:0016760	cellulose synthase (UDP-forming) activity	molecular_function	0.38208	1	7	71
GO:0030243	cellulose metabolic process	biological_process	0.38208	1	7	71
GO:0030244	cellulose biosynthetic process	biological_process	0.38208	1	7	71
GO:0004289	obsolete subtilase activity	molecular_function	0.38234	1	10	105
GO:0005489	obsolete electron transporter activity	molecular_function	0.38298	1	24	303
GO:0003934	GTP cyclohydrolase I activity	molecular_function	0.38346	1	1	5
GO:0004108	citrate (Si)-synthase activity	molecular_function	0.3839	1	1	6
GO:0036440	citrate synthase activity	molecular_function	0.3839	1	1	6
GO:0043169	cation binding	molecular_function	0.38405	1	77	984
GO:0046872	metal ion binding	molecular_function	0.38405	1	77	984
GO:0009678	pyrophosphate hydrolysis-driven proton transmembrane transporter activity	molecular_function	0.38507	1	6	60
GO:0005247	voltage-gated chloride channel activity	molecular_function	0.38518	1	2	14
GO:0005254	chloride channel activity	molecular_function	0.38518	1	2	14
GO:0015108	chloride transmembrane transporter activity	molecular_function	0.38518	1	2	14
GO:0019904	protein domain specific binding	molecular_function	0.3853	1	2	18
GO:0003754	obsolete chaperone activity	molecular_function	0.38557	1	9	101
GO:0009538	photosystem I reaction center	cellular_component	0.38665	1	2	17
GO:0005618	cell wall	cellular_component	0.38812	1	6	68
GO:0004556	alpha-amylase activity	molecular_function	0.38999	1	2	15
GO:0005342	organic acid transmembrane transporter activity	molecular_function	0.39076	1	5	54
GO:0046943	carboxylic acid transmembrane transporter activity	molecular_function	0.39076	1	5	54
GO:0003935	GTP cyclohydrolase II activity	molecular_function	0.39085	1	1	6
GO:0015556	C4-dicarboxylate transmembrane transporter activity	molecular_function	0.39622	1	1	6
GO:0015740	C4-dicarboxylate transport	biological_process	0.39622	1	1	6
GO:0003954	NADH dehydrogenase activity	molecular_function	0.39663	1	4	41
GO:0006120	mitochondrial electron transport, NADH to ubiquinone	biological_process	0.39663	1	4	41
GO:0008137	NADH dehydrogenase (ubiquinone) activity	molecular_function	0.39663	1	4	41
GO:0050136	NADH dehydrogenase (quinone) activity	molecular_function	0.39663	1	4	41
GO:0009532	plastid stroma	cellular_component	0.39673	1	1	7
GO:0009570	chloroplast stroma	cellular_component	0.39673	1	1	7
GO:0009573	chloroplast ribulose bisphosphate carboxylase complex	cellular_component	0.39673	1	1	7
GO:0015977	carbon fixation	biological_process	0.39673	1	1	7
GO:0016984	ribulose-bisphosphate carboxylase activity	molecular_function	0.39673	1	1	7
GO:0048492	ribulose bisphosphate carboxylase complex	cellular_component	0.39673	1	1	7
GO:0006730	one-carbon metabolic process	biological_process	0.39712	1	3	30
GO:0008825	cyclopropane-fatty-acyl-phospholipid synthase activity	molecular_function	0.39721	1	3	30
GO:0000428	DNA-directed RNA polymerase complex	cellular_component	0.39929	1	5	56
GO:0005654	nucleoplasm	cellular_component	0.39929	1	5	56
GO:0016591	RNA polymerase II, holoenzyme	cellular_component	0.39929	1	5	56
GO:0030880	RNA polymerase complex	cellular_component	0.39929	1	5	56
GO:0031981	nuclear lumen	cellular_component	0.39929	1	5	56
GO:0055029	nuclear DNA-directed RNA polymerase complex	cellular_component	0.39929	1	5	56
GO:0061695	transferase complex, transferring phosphorus-containing groups	cellular_component	0.39988	1	7	81
GO:0008537	proteasome activator complex	cellular_component	0.40226	1	1	6
GO:0008538	obsolete proteasome activator activity	molecular_function	0.40226	1	1	6
GO:0022624	proteasome accessory complex	cellular_component	0.40226	1	1	6
GO:0098588	bounding membrane of organelle	cellular_component	0.40533	1	6	69
GO:0005184	neuropeptide hormone activity	molecular_function	0.4056	1	1	6
GO:0004152	dihydroorotate dehydrogenase activity	molecular_function	0.40682	1	1	7
GO:0016635	oxidoreductase activity, acting on the CH-CH group of donors, quinone or related compound as acceptor	molecular_function	0.40682	1	1	7
GO:0016020	membrane	cellular_component	0.40771	1	272	3387
GO:0005672	transcription factor TFIIA complex	cellular_component	0.4079	1	1	6
GO:0016829	lyase activity	molecular_function	0.40824	1	34	434
GO:0004799	thymidylate synthase activity	molecular_function	0.40908	1	1	6
GO:0006231	dTMP biosynthetic process	biological_process	0.40908	1	1	6
GO:0009157	deoxyribonucleoside monophosphate biosynthetic process	biological_process	0.40908	1	1	6
GO:0009162	deoxyribonucleoside monophosphate metabolic process	biological_process	0.40908	1	1	6
GO:0009176	pyrimidine deoxyribonucleoside monophosphate metabolic process	biological_process	0.40908	1	1	6
GO:0009177	pyrimidine deoxyribonucleoside monophosphate biosynthetic process	biological_process	0.40908	1	1	6
GO:0042083	5,10-methylenetetrahydrofolate-dependent methyltransferase activity	molecular_function	0.40908	1	1	6
GO:0046073	dTMP metabolic process	biological_process	0.40908	1	1	6
GO:0006207	de novo pyrimidine nucleobase biosynthetic process	biological_process	0.41026	1	3	29
GO:0000062	fatty-acyl-CoA binding	molecular_function	0.41132	1	1	7
GO:0120227	acyl-CoA binding	molecular_function	0.41132	1	1	7
GO:1901567	fatty acid derivative binding	molecular_function	0.41132	1	1	7
GO:0015267	channel activity	molecular_function	0.41172	1	16	178
GO:0022803	passive transmembrane transporter activity	molecular_function	0.41172	1	16	178
GO:0003712	transcription coregulator activity	molecular_function	0.41312	1	3	29
GO:0009991	response to extracellular stimulus	biological_process	0.41339	1	7	69
GO:0031668	cellular response to extracellular stimulus	biological_process	0.41339	1	7	69
GO:0071496	cellular response to external stimulus	biological_process	0.41339	1	7	69
GO:0005173	stem cell factor receptor binding	molecular_function	0.41697	1	1	6
GO:0004500	dopamine beta-monooxygenase activity	molecular_function	0.41751	1	1	7
GO:0006584	catecholamine metabolic process	biological_process	0.41751	1	1	7
GO:0009712	catechol-containing compound metabolic process	biological_process	0.41751	1	1	7
GO:0016715	oxidoreductase activity, acting on paired donors, with incorporation or reduction of molecular oxygen, reduced ascorbate as one donor, and incorporation of one atom of oxygen	molecular_function	0.41751	1	1	7
GO:0018958	phenol-containing compound metabolic process	biological_process	0.41751	1	1	7
GO:0005742	mitochondrial outer membrane translocase complex	cellular_component	0.41771	1	1	7
GO:0098799	outer mitochondrial membrane protein complex	cellular_component	0.41771	1	1	7
GO:0016218	obsolete polyketide synthase activity	molecular_function	0.41775	1	2	20
GO:0098772	molecular function regulator	molecular_function	0.42068	1	20	239
GO:0004428	obsolete inositol or phosphatidylinositol kinase activity	molecular_function	0.42291	1	3	26
GO:0008037	cell recognition	biological_process	0.42347	1	1	7
GO:0006811	ion transport	biological_process	0.42473	1	62	765
GO:0071840	cellular component organization or biogenesis	biological_process	0.42746	1	25	313
GO:0006308	DNA catabolic process	biological_process	0.42797	1	6	69
GO:0016830	carbon-carbon lyase activity	molecular_function	0.42927	1	11	133
GO:0009186	deoxyribonucleoside diphosphate metabolic process	biological_process	0.42941	1	3	29
GO:0009200	deoxyribonucleoside triphosphate metabolic process	biological_process	0.42963	1	3	29
GO:0009211	pyrimidine deoxyribonucleoside triphosphate metabolic process	biological_process	0.42963	1	3	29
GO:0005261	cation channel activity	molecular_function	0.43026	1	4	41
GO:0018193	peptidyl-amino acid modification	biological_process	0.4303	1	1	7
GO:0016746	transferase activity, transferring acyl groups	molecular_function	0.43053	1	10	122
GO:0016757	transferase activity, transferring glycosyl groups	molecular_function	0.43125	1	47	593
GO:0015399	primary active transmembrane transporter activity	molecular_function	0.43135	1	17	193
GO:0008964	phosphoenolpyruvate carboxylase activity	molecular_function	0.43314	1	1	6
GO:0016661	oxidoreductase activity, acting on other nitrogenous compounds as donors	molecular_function	0.43345	1	1	7
GO:0005344	oxygen carrier activity	molecular_function	0.4342	1	1	6
GO:0006771	riboflavin metabolic process	biological_process	0.43473	1	2	19
GO:0009231	riboflavin biosynthetic process	biological_process	0.43473	1	2	19
GO:0042726	flavin-containing compound metabolic process	biological_process	0.43473	1	2	19
GO:0042727	flavin-containing compound biosynthetic process	biological_process	0.43473	1	2	19
GO:0016620	oxidoreductase activity, acting on the aldehyde or oxo group of donors, NAD or NADP as acceptor	molecular_function	0.43512	1	2	20
GO:0009039	urease activity	molecular_function	0.43621	1	1	6
GO:0006221	pyrimidine nucleotide biosynthetic process	biological_process	0.43711	1	4	41
GO:0007205	protein kinase C-activating G protein-coupled receptor signaling pathway	biological_process	0.43729	1	4	43
GO:0016160	amylase activity	molecular_function	0.43787	1	3	29
GO:0008514	organic anion transmembrane transporter activity	molecular_function	0.43804	1	5	57
GO:0006576	cellular biogenic amine metabolic process	biological_process	0.43887	1	2	20
GO:0016833	oxo-acid-lyase activity	molecular_function	0.43955	1	1	7
GO:0008452	RNA ligase activity	molecular_function	0.44035	1	1	8
GO:0008664	2-5-RNA ligase activity	molecular_function	0.44035	1	1	8
GO:0015947	methane metabolic process	biological_process	0.44159	1	3	32
GO:0043446	cellular alkane metabolic process	biological_process	0.44159	1	3	32
GO:0003713	transcription coactivator activity	molecular_function	0.44204	1	1	8
GO:0006821	chloride transport	biological_process	0.44281	1	2	16
GO:0016838	carbon-oxygen lyase activity, acting on phosphates	molecular_function	0.44411	1	1	7
GO:0006897	endocytosis	biological_process	0.44598	1	2	18
GO:0000145	exocyst	cellular_component	0.44613	1	2	17
GO:0005938	cell cortex	cellular_component	0.44613	1	2	17
GO:0006887	exocytosis	biological_process	0.44613	1	2	17
GO:0099023	vesicle tethering complex	cellular_component	0.44613	1	2	17
GO:0005272	sodium channel activity	molecular_function	0.44663	1	1	7
GO:0042242	cobyrinic acid a,c-diamide synthase activity	molecular_function	0.44701	1	3	32
GO:0016811	hydrolase activity, acting on carbon-nitrogen (but not peptide) bonds, in linear amides	molecular_function	0.44746	1	4	44
GO:0009148	pyrimidine nucleoside triphosphate biosynthetic process	biological_process	0.44871	1	3	30
GO:0042546	cell wall biogenesis	biological_process	0.45498	1	3	31
GO:0015075	ion transmembrane transporter activity	molecular_function	0.45538	1	65	786
GO:0006720	isoprenoid metabolic process	biological_process	0.45745	1	3	33
GO:0008299	isoprenoid biosynthetic process	biological_process	0.45745	1	3	33
GO:0007585	respiratory gaseous exchange by respiratory system	biological_process	0.4575	1	1	8
GO:0008324	cation transmembrane transporter activity	molecular_function	0.45774	1	44	541
GO:0016597	amino acid binding	molecular_function	0.45992	1	4	46
GO:0016866	intramolecular transferase activity	molecular_function	0.46172	1	2	21
GO:0009116	nucleoside metabolic process	biological_process	0.46212	1	4	47
GO:1901657	glycosyl compound metabolic process	biological_process	0.46212	1	4	47
GO:0007154	cell communication	biological_process	0.46225	1	52	633
GO:0006855	drug transmembrane transport	biological_process	0.46369	1	6	73
GO:0015893	drug transport	biological_process	0.46369	1	6	73
GO:0042493	response to drug	biological_process	0.46369	1	6	73
GO:0009975	cyclase activity	molecular_function	0.46385	1	1	8
GO:0034655	nucleobase-containing compound catabolic process	biological_process	0.46735	1	6	72
GO:0019953	sexual reproduction	biological_process	0.46773	1	2	20
GO:0044703	multi-organism reproductive process	biological_process	0.46773	1	2	20
GO:0005102	signaling receptor binding	molecular_function	0.46795	1	9	104
GO:0022890	inorganic cation transmembrane transporter activity	molecular_function	0.46964	1	41	505
GO:0016741	transferase activity, transferring one-carbon groups	molecular_function	0.47086	1	21	274
GO:0006396	RNA processing	biological_process	0.47454	1	11	134
GO:0019200	carbohydrate kinase activity	molecular_function	0.47484	1	2	21
GO:0000746	conjugation	biological_process	0.47699	1	1	8
GO:0016758	transferase activity, transferring hexosyl groups	molecular_function	0.47753	1	42	540
GO:0044262	cellular carbohydrate metabolic process	biological_process	0.47895	1	19	231
GO:0005452	inorganic anion exchanger activity	molecular_function	0.4796	1	1	7
GO:0005283	amino acid:sodium symporter activity	molecular_function	0.4802	1	1	8
GO:0005416	amino acid:cation symporter activity	molecular_function	0.4802	1	1	8
GO:0015171	amino acid transmembrane transporter activity	molecular_function	0.4802	1	1	8
GO:0008076	voltage-gated potassium channel complex	cellular_component	0.48053	1	1	8
GO:0034702	ion channel complex	cellular_component	0.48053	1	1	8
GO:0034703	cation channel complex	cellular_component	0.48053	1	1	8
GO:0034705	potassium channel complex	cellular_component	0.48053	1	1	8
GO:1902495	transmembrane transporter complex	cellular_component	0.48053	1	1	8
GO:1990351	transporter complex	cellular_component	0.48053	1	1	8
GO:0004252	serine-type endopeptidase activity	molecular_function	0.48068	1	2	19
GO:0001539	cilium or flagellum-dependent cell motility	biological_process	0.48102	1	3	34
GO:0048870	cell motility	biological_process	0.48102	1	3	34
GO:0051674	localization of cell	biological_process	0.48102	1	3	34
GO:0006366	transcription by RNA polymerase II	biological_process	0.48191	1	5	59
GO:0016776	phosphotransferase activity, phosphate group as acceptor	molecular_function	0.48406	1	6	68
GO:0016810	hydrolase activity, acting on carbon-nitrogen (but not peptide) bonds	molecular_function	0.48414	1	8	98
GO:0004869	cysteine-type endopeptidase inhibitor activity	molecular_function	0.48462	1	1	9
GO:0009308	amine metabolic process	biological_process	0.48628	1	2	22
GO:0044106	cellular amine metabolic process	biological_process	0.48628	1	2	22
GO:0015144	carbohydrate transmembrane transporter activity	molecular_function	0.4863	1	2	21
GO:0008705	methionine synthase activity	molecular_function	0.48848	1	1	7
GO:0042084	5-methyltetrahydrofolate-dependent methyltransferase activity	molecular_function	0.48848	1	1	7
GO:0004803	transposase activity	molecular_function	0.48994	1	2	20
GO:0009611	response to wounding	biological_process	0.49015	1	1	8
GO:0007165	signal transduction	biological_process	0.49044	1	47	583
GO:0008757	S-adenosylmethionine-dependent methyltransferase activity	molecular_function	0.49111	1	7	89
GO:0044270	cellular nitrogen compound catabolic process	biological_process	0.49212	1	6	74
GO:0006810	transport	biological_process	0.49261	1	178	2222
GO:0051234	establishment of localization	biological_process	0.49261	1	178	2222
GO:0015077	monovalent inorganic cation transmembrane transporter activity	molecular_function	0.49496	1	28	341
GO:0009347	aspartate carbamoyltransferase complex	cellular_component	0.49557	1	2	20
GO:0005216	ion channel activity	molecular_function	0.49603	1	15	175
GO:0019089	obsolete transmission of virus	biological_process	0.49606	1	1	9
GO:0023052	signaling	biological_process	0.49941	1	47	585
GO:0042578	phosphoric ester hydrolase activity	molecular_function	0.49945	1	6	72
GO:0005506	iron ion binding	molecular_function	0.49969	1	5	58
GO:0006220	pyrimidine nucleotide metabolic process	biological_process	0.50019	1	4	45
GO:0000096	sulfur amino acid metabolic process	biological_process	0.50045	1	2	19
GO:0006555	methionine metabolic process	biological_process	0.50045	1	2	19
GO:0008092	cytoskeletal protein binding	molecular_function	0.50095	1	9	107
GO:0051179	localization	biological_process	0.50143	1	180	2252
GO:0004809	tRNA (guanine-N2-)-methyltransferase activity	molecular_function	0.50301	1	1	9
GO:0016423	tRNA (guanine) methyltransferase activity	molecular_function	0.50301	1	1	9
GO:0015099	nickel cation transmembrane transporter activity	molecular_function	0.50326	1	1	8
GO:0015675	nickel cation transport	biological_process	0.50326	1	1	8
GO:0005267	potassium channel activity	molecular_function	0.5033	1	3	33
GO:0030313	cell envelope	cellular_component	0.50476	1	7	82
GO:0008202	steroid metabolic process	biological_process	0.50603	1	12	162
GO:0016192	vesicle-mediated transport	biological_process	0.50975	1	5	58
GO:0004143	diacylglycerol kinase activity	molecular_function	0.50988	1	4	47
GO:0008883	glutamyl-tRNA reductase activity	molecular_function	0.51007	1	1	9
GO:0034470	ncRNA processing	biological_process	0.51058	1	5	64
GO:0008189	obsolete apoptosis inhibitor activity	molecular_function	0.51096	1	1	9
GO:0016843	amine-lyase activity	molecular_function	0.5113	1	3	38
GO:0016844	strictosidine synthase activity	molecular_function	0.5113	1	3	38
GO:0005134	interleukin-2 receptor binding	molecular_function	0.51338	1	1	8
GO:0044265	cellular macromolecule catabolic process	biological_process	0.5136	1	17	217
GO:0006354	DNA-templated transcription, elongation	biological_process	0.51736	1	1	10
GO:0015976	carbon utilization	biological_process	0.5194	1	1	10
GO:0009435	NAD biosynthetic process	biological_process	0.52176	1	1	9
GO:0019359	nicotinamide nucleotide biosynthetic process	biological_process	0.52176	1	1	9
GO:0019362	pyridine nucleotide metabolic process	biological_process	0.52176	1	1	9
GO:0019363	pyridine nucleotide biosynthetic process	biological_process	0.52176	1	1	9
GO:0046496	nicotinamide nucleotide metabolic process	biological_process	0.52176	1	1	9
GO:0016831	carboxy-lyase activity	molecular_function	0.52193	1	8	103
GO:0009147	pyrimidine nucleoside triphosphate metabolic process	biological_process	0.52198	1	3	34
GO:0006298	mismatch repair	biological_process	0.52248	1	3	33
GO:0003697	single-stranded DNA binding	molecular_function	0.52285	1	1	9
GO:0016563	obsolete transcription activator activity	molecular_function	0.52545	1	3	34
GO:0016747	transferase activity, transferring acyl groups other than amino-acyl groups	molecular_function	0.52667	1	8	105
GO:1903509	liposaccharide metabolic process	biological_process	0.52683	1	3	36
GO:0042221	response to chemical	biological_process	0.52691	1	15	201
GO:0016641	oxidoreductase activity, acting on the CH-NH2 group of donors, oxygen as acceptor	molecular_function	0.52766	1	1	9
GO:0008653	lipopolysaccharide metabolic process	biological_process	0.52908	1	2	23
GO:0009103	lipopolysaccharide biosynthetic process	biological_process	0.52908	1	2	23
GO:0046700	heterocycle catabolic process	biological_process	0.5291	1	6	77
GO:0009057	macromolecule catabolic process	biological_process	0.52987	1	19	246
GO:0006766	vitamin metabolic process	biological_process	0.53063	1	14	182
GO:0006767	water-soluble vitamin metabolic process	biological_process	0.53063	1	14	182
GO:0009110	vitamin biosynthetic process	biological_process	0.53063	1	14	182
GO:0042364	water-soluble vitamin biosynthetic process	biological_process	0.53063	1	14	182
GO:0003797	obsolete antibacterial peptide activity	molecular_function	0.53279	1	1	9
GO:0019439	aromatic compound catabolic process	biological_process	0.53414	1	6	77
GO:0008408	3-5 exonuclease activity	molecular_function	0.5346	1	4	47
GO:0006808	regulation of nitrogen utilization	biological_process	0.53511	1	8	110
GO:0019740	nitrogen utilization	biological_process	0.53511	1	8	110
GO:0005044	scavenger receptor activity	molecular_function	0.53581	1	1	9
GO:0006898	receptor-mediated endocytosis	biological_process	0.53581	1	1	9
GO:0038024	cargo receptor activity	molecular_function	0.53581	1	1	9
GO:0006323	DNA packaging	biological_process	0.53752	1	3	38
GO:0055085	transmembrane transport	biological_process	0.53775	1	7	92
GO:0009628	response to abiotic stimulus	biological_process	0.53865	1	8	105
GO:0019856	pyrimidine nucleobase biosynthetic process	biological_process	0.53893	1	3	35
GO:0016036	cellular response to phosphate starvation	biological_process	0.53895	1	6	66
GO:0042398	cellular modified amino acid biosynthetic process	biological_process	0.53954	1	3	37
GO:0009512	cytochrome b6f complex	cellular_component	0.53989	1	1	10
GO:0070069	cytochrome complex	cellular_component	0.53989	1	1	10
GO:0008948	oxaloacetate decarboxylase activity	molecular_function	0.54088	1	3	36
GO:0005179	hormone activity	molecular_function	0.54478	1	4	47
GO:0008937	ferredoxin-NAD(P) reductase activity	molecular_function	0.54514	1	1	10
GO:0016731	oxidoreductase activity, acting on iron-sulfur proteins as donors, NAD or NADP as acceptor	molecular_function	0.54514	1	1	10
GO:0015297	antiporter activity	molecular_function	0.54767	1	9	115
GO:0005753	mitochondrial proton-transporting ATP synthase complex	cellular_component	0.54919	1	1	10
GO:0015985	energy coupled proton transport, down electrochemical gradient	biological_process	0.54919	1	1	10
GO:0015986	ATP synthesis coupled proton transport	biological_process	0.54919	1	1	10
GO:0045259	proton-transporting ATP synthase complex	cellular_component	0.54919	1	1	10
GO:0098655	cation transmembrane transport	biological_process	0.54919	1	1	10
GO:0098660	inorganic ion transmembrane transport	biological_process	0.54919	1	1	10
GO:0098662	inorganic cation transmembrane transport	biological_process	0.54919	1	1	10
GO:1902600	proton transmembrane transport	biological_process	0.54919	1	1	10
GO:0019205	nucleobase-containing compound kinase activity	molecular_function	0.54984	1	6	73
GO:0003847	1-alkyl-2-acetylglycerophosphocholine esterase activity	molecular_function	0.55055	1	1	11
GO:0008247	1-alkyl-2-acetylglycerophosphocholine esterase complex	cellular_component	0.55055	1	1	11
GO:0003702	obsolete RNA polymerase II transcription factor activity	molecular_function	0.55101	1	3	38
GO:1901681	sulfur compound binding	molecular_function	0.55139	1	1	10
GO:0016042	lipid catabolic process	biological_process	0.55159	1	3	38
GO:0004365	glyceraldehyde-3-phosphate dehydrogenase (NAD+) (phosphorylating) activity	molecular_function	0.55261	1	1	11
GO:0043891	glyceraldehyde-3-phosphate dehydrogenase (NAD(P)+) (phosphorylating) activity	molecular_function	0.55261	1	1	11
GO:0030269	tetrahydromethanopterin S-methyltransferase activity	molecular_function	0.55275	1	1	10
GO:0042086	5-methyl-5,6,7,8-tetrahydromethanopterin-dependent methyltransferase activity	molecular_function	0.55275	1	1	10
GO:0009267	cellular response to starvation	biological_process	0.5549	1	6	67
GO:0031667	response to nutrient levels	biological_process	0.5549	1	6	67
GO:0031669	cellular response to nutrient levels	biological_process	0.5549	1	6	67
GO:0042594	response to starvation	biological_process	0.5549	1	6	67
GO:0004665	prephenate dehydrogenase (NADP+) activity	molecular_function	0.55491	1	1	11
GO:0006571	tyrosine biosynthetic process	biological_process	0.55491	1	1	11
GO:0016999	antibiotic metabolic process	biological_process	0.5556	1	2	25
GO:0017000	antibiotic biosynthetic process	biological_process	0.5556	1	2	25
GO:0017144	drug metabolic process	biological_process	0.5556	1	2	25
GO:0003725	double-stranded RNA binding	molecular_function	0.55672	1	2	21
GO:0003743	translation initiation factor activity	molecular_function	0.55776	1	4	53
GO:0006413	translational initiation	biological_process	0.55776	1	4	53
GO:0005126	cytokine receptor binding	molecular_function	0.55804	1	3	36
GO:0005960	glycine cleavage complex	cellular_component	0.55988	1	1	11
GO:0006546	glycine catabolic process	biological_process	0.55988	1	1	11
GO:0009071	serine family amino acid catabolic process	biological_process	0.55988	1	1	11
GO:0005246	calcium channel regulator activity	molecular_function	0.56012	1	1	10
GO:0042030	ATPase inhibitor activity	molecular_function	0.56012	1	1	10
GO:0060590	ATPase regulator activity	molecular_function	0.56012	1	1	10
GO:0006948	induction by virus of host cell-cell fusion	biological_process	0.56036	1	1	10
GO:0019039	obsolete viral-cell fusion molecule activity	molecular_function	0.56036	1	1	10
GO:0006928	movement of cell or subcellular component	biological_process	0.56047	1	3	38
GO:0005244	voltage-gated ion channel activity	molecular_function	0.56262	1	4	48
GO:0022832	voltage-gated channel activity	molecular_function	0.56262	1	4	48
GO:0009117	nucleotide metabolic process	biological_process	0.56389	1	15	197
GO:0005794	Golgi apparatus	cellular_component	0.56521	1	2	24
GO:0005215	transporter activity	molecular_function	0.56552	1	101	1294
GO:0016655	oxidoreductase activity, acting on NAD(P)H, quinone or similar compound as acceptor	molecular_function	0.56573	1	4	52
GO:0007186	G protein-coupled receptor signaling pathway	biological_process	0.56854	1	14	177
GO:0005795	Golgi stack	cellular_component	0.56908	1	1	10
GO:0006891	intra-Golgi vesicle-mediated transport	biological_process	0.56908	1	1	10
GO:0098791	Golgi apparatus subcompartment	cellular_component	0.56908	1	1	10
GO:0007050	cell cycle arrest	biological_process	0.56942	1	1	11
GO:0045786	negative regulation of cell cycle	biological_process	0.56942	1	1	11
GO:0051726	regulation of cell cycle	biological_process	0.56942	1	1	11
GO:1901361	organic cyclic compound catabolic process	biological_process	0.56979	1	6	80
GO:0000272	polysaccharide catabolic process	biological_process	0.5706	1	2	25
GO:0009396	folic acid-containing compound biosynthetic process	biological_process	0.57105	1	2	25
GO:0042559	pteridine-containing compound biosynthetic process	biological_process	0.57105	1	2	25
GO:0016634	oxidoreductase activity, acting on the CH-CH group of donors, oxygen as acceptor	molecular_function	0.57342	1	1	11
GO:0004672	protein kinase activity	molecular_function	0.5744	1	122	1482
GO:0006813	potassium ion transport	biological_process	0.57458	1	9	116
GO:0015672	monovalent inorganic cation transport	biological_process	0.575	1	15	196
GO:0005875	microtubule associated complex	cellular_component	0.57983	1	7	80
GO:0016773	phosphotransferase activity, alcohol group as acceptor	molecular_function	0.58033	1	133	1625
GO:0003774	motor activity	molecular_function	0.58054	1	11	129
GO:0030337	DNA polymerase processivity factor activity	molecular_function	0.58238	1	1	10
GO:0004525	ribonuclease III activity	molecular_function	0.58552	1	1	10
GO:0032296	double-stranded RNA-specific ribonuclease activity	molecular_function	0.58552	1	1	10
GO:0016459	myosin complex	cellular_component	0.58637	1	2	21
GO:0006414	translational elongation	biological_process	0.58731	1	13	175
GO:0016329	obsolete apoptosis regulator activity	molecular_function	0.58831	1	4	50
GO:0016765	transferase activity, transferring alkyl or aryl (other than methyl) groups	molecular_function	0.59065	1	4	53
GO:0016638	oxidoreductase activity, acting on the CH-NH2 group of donors	molecular_function	0.59235	1	2	24
GO:0004857	enzyme inhibitor activity	molecular_function	0.59276	1	7	93
GO:0000175	3-5-exoribonuclease activity	molecular_function	0.59282	1	1	11
GO:0004532	exoribonuclease activity	molecular_function	0.59282	1	1	11
GO:0016896	exoribonuclease activity, producing 5-phosphomonoesters	molecular_function	0.59282	1	1	11
GO:0000159	protein phosphatase type 2A complex	cellular_component	0.59681	1	1	10
GO:0008287	protein serine/threonine phosphatase complex	cellular_component	0.59681	1	1	10
GO:1903293	phosphatase complex	cellular_component	0.59681	1	1	10
GO:0007276	gamete generation	biological_process	0.59699	1	1	11
GO:0032504	multicellular organism reproduction	biological_process	0.59699	1	1	11
GO:0048609	multicellular organismal reproductive process	biological_process	0.59699	1	1	11
GO:0016840	carbon-nitrogen lyase activity	molecular_function	0.59843	1	3	43
GO:0000041	transition metal ion transport	biological_process	0.59987	1	3	39
GO:0016651	oxidoreductase activity, acting on NAD(P)H	molecular_function	0.60315	1	4	54
GO:0005727	extrachromosomal circular DNA	cellular_component	0.60362	1	1	11
GO:0046821	extrachromosomal DNA	cellular_component	0.60362	1	1	11
GO:0009165	nucleotide biosynthetic process	biological_process	0.60364	1	7	93
GO:0030154	cell differentiation	biological_process	0.60469	1	2	28
GO:0048869	cellular developmental process	biological_process	0.60469	1	2	28
GO:1902494	catalytic complex	cellular_component	0.60496	1	25	336
GO:0022414	reproductive process	biological_process	0.6061	1	2	26
GO:0003854	3-beta-hydroxy-delta5-steroid dehydrogenase activity	molecular_function	0.60635	1	10	147
GO:0016229	steroid dehydrogenase activity	molecular_function	0.60635	1	10	147
GO:0033764	steroid dehydrogenase activity, acting on the CH-OH group of donors, NAD or NADP as acceptor	molecular_function	0.60635	1	10	147
GO:0006816	calcium ion transport	biological_process	0.60725	1	1	11
GO:0070838	divalent metal ion transport	biological_process	0.60725	1	1	11
GO:0009636	response to toxic substance	biological_process	0.60866	1	1	11
GO:0010038	response to metal ion	biological_process	0.60866	1	1	11
GO:0015097	mercury ion transmembrane transporter activity	molecular_function	0.60866	1	1	11
GO:0015694	mercury ion transport	biological_process	0.60866	1	1	11
GO:0046689	response to mercury ion	biological_process	0.60866	1	1	11
GO:0050787	detoxification of mercury ion	biological_process	0.60866	1	1	11
GO:0061687	detoxification of inorganic compound	biological_process	0.60866	1	1	11
GO:0098754	detoxification	biological_process	0.60866	1	1	11
GO:0004295	obsolete trypsin activity	molecular_function	0.60895	1	1	12
GO:0004866	endopeptidase inhibitor activity	molecular_function	0.60993	1	5	68
GO:0061135	endopeptidase regulator activity	molecular_function	0.60993	1	5	68
GO:0008172	S-methyltransferase activity	molecular_function	0.61049	1	2	25
GO:0009073	aromatic amino acid family biosynthetic process	biological_process	0.61283	1	4	57
GO:0003777	microtubule motor activity	molecular_function	0.61284	1	1	13
GO:0006023	aminoglycan biosynthetic process	biological_process	0.61305	1	1	11
GO:0006024	glycosaminoglycan biosynthetic process	biological_process	0.61305	1	1	11
GO:0009252	peptidoglycan biosynthetic process	biological_process	0.61305	1	1	11
GO:0009273	peptidoglycan-based cell wall biogenesis	biological_process	0.61305	1	1	11
GO:0044038	cell wall macromolecule biosynthetic process	biological_process	0.61305	1	1	11
GO:0070589	cellular component macromolecule biosynthetic process	biological_process	0.61305	1	1	11
GO:0006835	dicarboxylic acid transport	biological_process	0.61717	1	1	12
GO:0001882	nucleoside binding	molecular_function	0.61773	1	26	340
GO:0001883	purine nucleoside binding	molecular_function	0.61773	1	26	340
GO:0005525	GTP binding	molecular_function	0.61773	1	26	340
GO:0019001	guanyl nucleotide binding	molecular_function	0.61773	1	26	340
GO:0032549	ribonucleoside binding	molecular_function	0.61773	1	26	340
GO:0032550	purine ribonucleoside binding	molecular_function	0.61773	1	26	340
GO:0032561	guanyl ribonucleotide binding	molecular_function	0.61773	1	26	340
GO:0006260	DNA replication	biological_process	0.61855	1	21	269
GO:0000160	phosphorelay signal transduction system	biological_process	0.61929	1	11	137
GO:0006779	porphyrin-containing compound biosynthetic process	biological_process	0.62236	1	12	155
GO:0004852	uroporphyrinogen-III synthase activity	molecular_function	0.62439	1	1	12
GO:0051716	cellular response to stimulus	biological_process	0.62502	1	71	909
GO:0046112	nucleobase biosynthetic process	biological_process	0.6264	1	3	40
[truncated: 553 more rows]

## Sheet: Table S6
Table S6 SC vs. Org_GO_enrichment_up & down
[truncated: 1,480 more rows]
